# Supplementary material for: Differential proteomics argues against a general role for CD9, CD81 or CD63 in the sorting of proteins into extracellular vesicles
Source: J Extracell Vesicles. 2023 Jul 31;12(8):12352. doi: 10.1002/jev2.12352 (PMC10390663; doi:10.1002/jev2.12352)
Supplement: Supplementary file 1 — Supporting Information [file JEV2-12-12352-s001.xlsx]

## Sheet: WT EVs
Protein IDs	Protein names	Gene name	UP_WT_1	UP_WT_2	UP_WT_3	UP_WT_4	UP_WT_5	UP_WT_6	LFQ_WT_1	LFQWT_2	LFQ_WT_3	LFQWT_4	LFQ_WT_5	LFQ_WT_6			ratio/mean value WT1	ratio/mean value WT2	ratio/mean value WT3	ratio/mean value WT4	ratio/mean value WT5	ratio/mean value WT6		median
P60709;A0A2R8Y793;E7EVS6;A0A2R8YGF8;G5E9R0;C9JTX5;C9JZR7;C9JUM1;Q6S8J3;A5A3E0;P0CG38;Q562R1;A0A2R8YFE2;A0A2R8YEA7;Q9BYX7;P0CG39;F8WCH0	Actin, cytoplasmic 1;Actin, cytoplasmic 1, N-terminally processed	ACTB	1	1	1	0	1	1	7845400	9970300	10374000	2478300	0	5381900	1		17.2042	36.9797	25.491	22.7901	0	26.5742		24.1405
P21926;A6NNI4;A0A2R8Y478;G8JLH6;A0A087WU13	CD9 antigen;Tetraspanin	CD9	7	3	5	4	6	6	6295800	7464600	2277600	2495800	3403100	8877100	0		13.8061	27.6861	5.59652	22.951	10.3884	43.8324		18.3785
P0CG48;F5GYU3;Q96C32;Q5PY61;J3QKN0;F5GXK7;F5H747;F5H388;B4DV12;F5H265;P0CG47;F5H2Z3;F5H6Q2;J3QTR3;J3QS39;P62987;P62979;M0R1M6;Q49A90;A0A2R8Y422;M0R1V7;M0R2S1;F5GZ39;J3QSA3	Polyubiquitin-C;Ubiquitin;Polyubiquitin-B;Ubiquitin;Ubiquitin-60S ribosomal protein L40;Ubiquitin;60S ribosomal protein L40;Ubiquitin-40S ribosomal protein S27a;Ubiquitin;40S ribosomal protein S27a	UBC;UBB;RPS27A;UBA52	2	6	1	4	0	5	8598500	6479500	2553800	1088800	0	4544200	1		18.8557	24.0323	6.2752	10.0124	0	22.4379		14.4341
Q8N5I2;Q5T370;F2Z3I4;Q5T371	Arrestin domain-containing protein 1	ARRDC1	14	7	5	7	12	8	3086900	3330100	332820	2827200	2124700	3211500	0		6.76927	12.3513	0.817805	25.9985	6.48589	15.8574		9.56028
Q01650;A0A0C4DGL4	Large neutral amino acids transporter small subunit 1	SLC7A5	7	8	4	8	5	7	3384800	3251500	916710	5175300	836260	2293000	0		7.42254	12.0598	2.25254	47.5913	2.55278	11.3221		9.37234
Q9P2B2	Prostaglandin F2 receptor negative regulator	PTGFRN	42	29	31	24	42	29	5603200	3358800	2174200	668040	1813300	3400600	0		12.2873	12.4577	5.34244	6.14319	5.53531	16.7911		9.21524
O15551	Claudin-3	CLDN3	5	4	3	5	3	4	2959700	3770300	1673200	1275500	969020	2989600	0		6.49034	13.984	4.11139	11.7293	2.95804	14.7617		9.10982
P04406;E7EUT5	Glyceraldehyde-3-phosphate dehydrogenase	GAPDH	15	12	20	6	18	10	3200600	2213500	5668200	931840	5568300	1095600	0		7.01861	8.20983	13.9279	8.56906	16.9979	5.40974		8.38945
F5H0E2		SLC3A2	17	10	21	19	28	24	3602300	2666300	1946500	3633000	1441700	1260100	0		7.8995	9.88926	4.78294	33.4085	4.40095	6.22199		7.06074
Q15758;M0QXM4;M0QX44;M0R144	Neutral amino acid transporter B(0);Amino acid transporter	SLC1A5	14	9	9	9	12	10	3084600	3183800	1470600	767110	457490	1739100	0		6.76423	11.8087	3.61356	7.05423	1.39654	8.58715		6.90923
P68104;Q5VTE0;A0A087WV01;A0A087WVQ9;A6PW80;Q5JR01	Elongation factor 1-alpha 1;Putative elongation factor 1-alpha-like 3;Elongation factor 1-alpha	EEF1A1;EEF1A1P5	6	2	8	1	8	1	3241100	114770	1430100	718950	4418800	1278200	0		7.10742	0.42568	3.51404	6.61136	13.4889	6.31137		6.46136
P05023;H0Y7C1;Q13733;Q5TC01;E9PRA5;P20648;Q5TC02;Q5TC05	Sodium/potassium-transporting ATPase subunit alpha-1	ATP1A1	31	19	28	31	30	36	2509500	2183300	1192900	826630	517140	1248100	0		5.50309	8.09782	2.93119	7.60156	1.57863	6.16274		5.83292
K7ESP7		SLC44A2	20	14	17	10	17	16	3255900	1781600	1531000	601700	863590	1128400	0		7.13987	6.60792	3.76197	5.53314	2.63621	5.5717		5.55242
A8K7Q2;E9PS65;E9PM13		HSPA8	22	13	10	16	12	19	1708000	1300100	1784300	648890	2009900	1386200	0		3.74548	4.82205	4.38438	5.96709	6.13545	6.84464		5.39457
P04792;F8WE04;C9J3N8	Heat shock protein beta-1	HSPB1	15	11	16	10	15	10	2493300	983670	4043300	564000	3283300	472650	0		5.46757	3.64841	9.9352	5.18646	10.0227	2.3338		5.32701
P16422;B5MCA4;C9JKY3	Epithelial cell adhesion molecule	EPCAM	14	5	6	7	8	9	4049800	1753000	1050000	554150	517150	1175400	0		8.88082	6.50184	2.58006	5.09588	1.57866	5.80377		5.44983
P61026	Ras-related protein Rab-10	RAB10	12	4	6	4	9	7	1826200	2084000	485880	637420	170200	1502300	0		4.00468	7.72952	1.1939	5.86162	0.519555	7.41791		4.93315
P63092;Q5JWF2;A0A590UJ58;B0AZR9;A0A590UJF0;A0A590U	Guanine nucleotide-binding protein G(s) subunit al	GNAS	1	0	0	9	1	0	2900900	2142100	0	829090	978340	0	2		6.36139	7.94501	0	7.62419	2.9865	0		4.67394
P07355;H0YN42;A6NMY6;H0YMU9;H0YMD0;H0YM50;H0YKS4;H0YNP5;H0YN28;H0YL33;H0YMM1;H0YKX9;H0YMT9;H0YLV6;H0YKZ7;H0YNA0;H0YMW4;H0YKL9;H0YN52;H0YKV8;H0YMD9;H0YNB8;H0YKN4;H0YLE2	Annexin A2;Annexin;Putative annexin A2-like protein	ANXA2;ANXA2P2	27	22	15	16	23	20	2002000	2131600	1129100	1128000	415480	1040800	0		4.39019	7.90606	2.77442	10.3729	1.2683	5.13916		4.76467
H3BTN5;H3BQ34;H3BUW1;H3BTJ2;H3BT25;H3BU13;H3BN34;H3BQZ3	Pyruvate kinase	PKM	30	17	33	14	5	19	1649300	1302900	3944100	520370	2466700	771130	0		3.61676	4.83243	9.69144	4.78524	7.52988	3.80761		4.80884
P04075;J3KPS3;H3BQN4;H3BPS8;H3BUH7;H3BR04;H3BMQ8;H3BU78;H3BR68	Fructose-bisphosphate aldolase A;Fructose-bisphosphate aldolase	ALDOA	25	17	20	14	19	15	1763100	2937900	1721300	785250	811520	999760	0		3.86631	10.8966	4.22958	7.22104	2.47726	4.93651		4.58305
P07900;G3V2J8;Q14568;Q58FF8;Q58FF6;Q58FG0	Heat shock protein HSP 90-alpha	HSP90AA1	26	11	27	9	37	12	1630900	1460500	2763300	396050	3773200	518070	0		3.57641	5.41697	6.78998	3.64202	11.5181	2.55807		4.52949
P25786;F5GX11;B4DEV8	Proteasome subunit alpha type-1	PSMA1	15	13	11	13	11	13	892460	2444300	757930	3059600	1324400	1022400	0		1.95708	9.06586	1.86239	28.1356	4.04288	5.0483		4.54559
O14818;H0Y586;Q8TAA3;A0A087WYS6	Proteasome subunit alpha type-7	PSMA7	13	11	11	12	14	11	1456900	1722300	748370	2474900	1264700	1035200	0		3.19484	6.38798	1.8389	22.7588	3.86064	5.11151		4.48607
K7EJH8		ACTN4	28	24	26	31	31	24	1776600	906020	1825400	1253000	2085900	724340	0		3.89591	3.36041	4.48537	11.5224	6.36745	3.57657		4.19064
P60033;E9PJK1;E9PRJ8;H0YDL9;H0YDJ9;E9PIF1;A6NMH8;E9PM31;H0YEE2	CD81 antigen;Tetraspanin	CD81	6	2	4	3	5	3	6747800	413940	1451400	147200	1513900	1100100	0		14.7973	1.5353	3.56638	1.35363	4.62135	5.43196		4.09387
A0A087WY61;F5H4J1;F5H6Y5;K4DIE0;F5H763;F5H0Z7;F5H2F3;F5H3L6;F5GZW1;F5H1L0;F8W6T3;F5H068;F5H073;F5GWK2;F5GWA2;F5H4Y4;F5H7R5		NUMA1	2	23	1	1	2	1	1422800	253530	2255300	0	1718500	942500	1		3.12006	0.940338	5.54172	0	5.24592	4.65378		3.88692
P10909;E7ERK6;H0YC35;H0YLK8;H0YAS8;E7ETB4;E5RG36;E5RGB0;E5RH61;E5RJZ5	Clusterin;Clusterin beta chain;Clusterin alpha chain;Clusterin	CLU	18	11	18	5	18	14	1736100	1008800	1246400	158610	2675800	1645500	0		3.8071	3.74162	3.06265	1.45855	8.16819	8.12498		3.77436
P55072;C9IZA5;C9JUP7	Transitional endoplasmic reticulum ATPase	VCP	47	19	29	29	49	22	1427600	445270	1767500	596810	1564200	294360	0		3.13059	1.6515	4.3431	5.48817	4.7749	1.45346		3.73685
Q00610;A0A087WVQ6;J3KS13;K7EJJ5;J3KRF5;J3KSQ2;J3QL20;A0A087WV74;A0A087WXH4;F5H5N6	Clathrin heavy chain 1;Clathrin heavy chain	CLTC	64	39	59	30	62	35	2014500	694070	2652500	359650	2118900	588900	0		4.4176	2.57429	6.51772	3.30729	6.46819	2.90781		3.86245
G5EA09		SDCBP	3	3	11	3	3	3	5658300	957970	919190	333970	1871000	825120	0		12.4081	3.55309	2.25863	3.07114	5.71144	4.07419		3.81364
P49720;A0A087WUL2;A0A087WXQ8;A0A087WY10	Proteasome subunit beta type-3	PSMB3	12	7	9	7	11	4	1480700	619190	1665300	510740	1611300	237120	0		3.24703	2.29656	4.09198	4.69669	4.91868	1.17083		3.6695
P63104;B0AZS6;E7EX29;B7Z2E6;H0YB80;E7ESK7;E9PD24;E7EVZ2;E5RGE1;E5RIR4	14-3-3 protein zeta/delta	YWHAZ	13	8	11	4	11	9	1278300	1631400	742220	524920	505350	1218500	0		2.80319	6.05083	1.82378	4.82708	1.54264	6.01659		3.81514
P07437;Q5JP53;Q5ST81	Tubulin beta chain	TUBB	4	0	4	2	5	2	2402600	0	2739700	159380	4408500	405300	1		5.26867	0	6.73199	1.46563	13.4575	2.00125		3.63496
P28074;H0YJM8	Proteasome subunit beta type-5	PSMB5	15	11	11	11	12	10	949950	1907900	1295300	2258500	1292300	595080	0		2.08315	7.07637	3.18281	20.7688	3.94489	2.93833		3.56385
P09758	Tumor-associated calcium signal transducer 2	TACSTD2	12	8	9	8	12	10	2511700	1192000	834710	321700	383610	980770	0		5.50792	4.42111	2.05105	2.9583	1.17101	4.84275		3.68971
H0YJ03		PSMA3	7	8	4	9	9	8	676330	1832700	539860	2258100	863790	924630	0		1.48313	6.79745	1.32654	20.7651	2.63682	4.56554		3.60118
P60900;G3V295;G3V5Z7;G3V3I1;G3V3U4;G3V4S5;G3V2S7	Proteasome subunit alpha type-6;Proteasome subunit alpha type	PSMA6	14	11	10	10	17	12	819300	1436700	882150	1854400	1148200	712790	0		1.79665	5.32869	2.16762	17.0528	3.50501	3.51954		3.51228
O14672;H0YNC5	Disintegrin and metalloproteinase domain-containing protein 10	ADAM10	27	17	12	12	20	17	3364800	1899700	334500	269630	758230	950130	0		7.37868	7.04595	0.821934	2.47948	2.31458	4.69146		3.58547
P07996;A8MZG1	Thrombospondin-1	THBS1	15	5	11	7	19	10	1324400	211160	960480	453790	2455200	1671900	0		2.90428	0.783189	2.36009	4.17298	7.49478	8.25534		3.53863
P28072;A0A087X2I4;I3L3X7	Proteasome subunit beta type-6	PSMB6	6	4	3	5	6	3	982920	2344000	1109100	1834900	782630	798690	0		2.15545	8.69385	2.72528	16.8735	2.38907	3.94369		3.33449
P05556;C9JPK5;E7ERX5;Q5T3E6;E9PLR6;E7EUI6;E7EQW5;C9JJP8;Q5T3E5;E9PQJ2;H7C4N8	Integrin beta-1	ITGB1	20	14	12	18	20	14	1934800	1877900	570220	426250	260180	600200	0		4.24283	6.9651	1.40114	3.91973	0.794229	2.96361		3.44167
P50995;H0Y6E1	Annexin A11	ANXA11	21	20	10	13	16	17	1527200	968670	1223000	268640	345360	614310	0		3.349	3.59278	3.00516	2.47037	1.05425	3.03328		3.01922
Q06830;A0A0A0MSI0;A0A0A0MRQ5	Peroxiredoxin-1	PRDX1	10	5	10	6	15	5	790730	1555200	1228700	280720	913340	907290	0		1.73399	5.76821	3.01916	2.58146	2.78808	4.47993		2.90362
P49327;A0A0U1RQF0;A0A0U1RRG3;A0A1B0GTR5;J3KTF0	Fatty acid synthase;[Acyl-carrier-protein] S-acety	FASN	101	51	96	26	124	0	1725500	528510	4869000	132030	4280900	0	1		3.78385	1.96023	11.9641	1.21413	13.0679	0		2.87204
P23528;G3V1A4;E9PP50;E9PK25;E9PLJ3;E9PS23;E9PQB7	Cofilin-1	CFL1	14	5	9	8	11	8	691370	1074300	560660	484360	670340	768770	0		1.51611	3.98456	1.37765	4.4541	2.04629	3.79595		2.92112
P0DMV8;A0A0G2JIW1;P0DMV9;V9GZ37	Heat shock 70 kDa protein 1A;Heat shock 70 kDa protein 1B	HSPA1A;HSPA1B	17	9	18	5	16	10	1582000	500360	1465600	249280	1196200	355510	0		3.46917	1.85583	3.60127	2.29234	3.65154	1.7554		2.88076
F8W914;H7C106	Reticulon	RTN4	1	2	1	3	3	3	1359000	276110	905020	289750	1295600	633410	0		2.98016	1.02409	2.22382	2.6645	3.95497	3.12759		2.82233
Q8WUM4;A0A3B3IT07;C9IZF9;F8WDK9;F8WEQ7;F8WBR8	Programmed cell death 6-interacting protein	PDCD6IP	51	40	32	27	45	42	1893500	799100	538100	289060	560830	924660	0		4.15226	2.96385	1.32222	2.65815	1.712	4.56569		2.811
Q08722;A0A2R8Y484;H7BYS8	Leukocyte surface antigen CD47	CD47	4	5	0	4	2	5	157150	1862700	0	580980	154260	1148000	1		0.344615	6.90872	0	5.3426	0.470896	5.66848		2.90675
P11047;Q9Y6N6;R4GNC7	Laminin subunit gamma-1	LAMC1	72	25	29	25	54	46	4785900	429710	1013400	229150	920210	1429700	0		10.495	1.59379	2.49013	2.10723	2.80905	7.05943		2.64959
P05026;V9GYR2	Sodium/potassium-transporting ATPase subunit beta-1	ATP1B1	12	9	9	9	10	9	994280	997550	298270	387080	352570	645730	0		2.18036	3.69989	0.732909	3.55953	1.07626	3.18842		2.68439
P25789;H0YMZ1;H0YN18;H0YL69;H0YKT8;H0YMA1;H0YKS0;H0YLC2;H0YMI6;H0YMV3;H0YLS6	Proteasome subunit alpha type-4;Proteasome subunit alpha type;Proteasome subunit beta type	PSMA4	9	9	7	9	10	8	624380	1231300	530990	1193800	1145900	364460	0		1.3692	4.56687	1.30475	10.978	3.49799	1.79959		2.64879
P08238;Q58FF7	Heat shock protein HSP 90-beta	HSP90AB1	20	0	16	6	24	11	1095400	0	1130000	236560	2072300	1248600	1		2.40211	0	2.77664	2.17537	6.32593	6.16521		2.58937
P28066	Proteasome subunit alpha type-5	PSMA5	11	8	7	7	11	6	533200	1439500	658110	1529600	1088300	390830	0		1.16926	5.33908	1.61711	14.066	3.32216	1.9298		2.62598
P28070	Proteasome subunit beta type-4	PSMB4	8	5	5	4	8	4	870900	1389800	487380	1343600	973670	326390	0		1.9098	5.15474	1.19759	12.3555	2.97224	1.61162		2.44102
O75054	Immunoglobulin superfamily member 3	IGSF3	50	25	24	21	33	29	1479700	1075800	499990	193450	285870	765610	0		3.24484	3.99012	1.22858	1.77894	0.872651	3.78035		2.51189
P35221;G3XAM7;E5RIB1;E5RG03;E5RGY6;E5RHV7;E5RJ41;E5RJL0;E5RIE0;E5RFM3;A0A0A0MRI5;E5RGD2;E5RJP7;H0YBB8;E5RFM5;E5RFG3;E5RGY7;E5RFK9;E5RGG4;E5RHJ5;E5RGU3;A0A087WZL6;E5RIT8;E5RGS1;E5RJ43;E5RJZ2	Catenin alpha-1	CTNNA1	36	14	19	16	19	16	1540700	618330	733150	280890	202190	580390	0		3.37861	2.29337	1.8015	2.58302	0.617208	2.86579		2.4382
P62879;C9JIS1;C9JXA5;C9JZN1;E7EP32;Q9HAV0;C9JD14;H7C5J5	Guanine nucleotide-binding protein G(I)/G(S)/G(T) subunit beta-2	GNB2	9	5	6	0	7	0	2092400	904830	1265000	0	493750	0	2		4.58843	3.356	3.10836	0	1.50723	0		2.30779
Q86VE9;A0A0J9YYI4	Serine incorporator 5	SERINC5	6	2	3	3	6	3	1370000	1183500	60694	191270	411740	1018300	0		3.00428	4.38958	0.149137	1.75889	1.25688	5.02806		2.38158
Q05639;A0A2U3TZH3;A0A2R8Y488;A0A2R8Y660;A0A2R8YDN5	Elongation factor 1-alpha 2	EEF1A2	5	3	11	1	7	2	380800	2304200	12400000	0	1166600	50472	1		0.835058	8.54624	30.4693	0	3.56118	0.249216		2.19812
P20618	Proteasome subunit beta type-1	PSMB1	11	9	7	9	11	9	910620	648360	539090	704690	1038200	335950	0		1.9969	2.40476	1.32465	6.48022	3.16922	1.65882		2.20083
P21333;F8WE98;H0Y5C6;H0Y5F3	Filamin-A	FLNA	2	1	2	40	1	48	791970	614850	1231900	332920	591290	446340	0		1.73671	2.28047	3.02703	3.06148	1.80498	2.20389		2.24218
P13639	Elongation factor 2	EEF2	39	18	33	14	50	22	966080	266940	2477900	141640	2155800	477010	0		2.11852	0.990076	6.0887	1.3025	6.58083	2.35533		2.23693
P40227;J3KRI6	T-complex protein 1 subunit zeta	CCT6A	16	11	15	15	21	9	1026400	232330	1733800	237380	1332600	323360	0		2.2508	0.861708	4.26029	2.18291	4.06791	1.59665		2.21685
E7EUI8;E7EM57	Glucose-6-phosphate 1-dehydrogenase	G6PD	33	17	13	22	15	18	687850	466590	2384700	298850	1394000	260760	0		1.50839	1.73057	5.85969	2.74818	4.25534	1.28755		2.23938
P27105;F8VSL7	Erythrocyte band 7 integral membrane protein	STOM	14	7	8	7	8	11	2613000	512900	336830	268150	282850	529470	0		5.73006	1.90234	0.827659	2.46587	0.863432	2.61436		2.1841
P56159	GDNF family receptor alpha-1	GFRA1	13	8	8	5	13	8	1141000	769850	390980	83280	1100000	344800	0		2.5021	2.85536	0.960716	0.76583	3.35788	1.70252		2.10231
P62805	Histone H4	HIST1H4A	3	3	7	5	9	5	77513	95939	724020	288330	1010000	465060	0		0.169979	0.355836	1.77906	2.65144	3.08314	2.29633		2.03769
P50990;H7C4C8;H7C2U0	T-complex protein 1 subunit theta	CCT8	27	14	22	20	35	19	713430	364240	967660	221120	2477400	449040	0		1.56448	1.35096	2.37773	2.03339	7.56255	2.21722		2.12531
P09525;Q6P452;B4E1S2	Annexin A4;Annexin	ANXA4	17	15	10	12	16	12	839570	1343800	399130	346240	169470	413840	0		1.8411	4.98413	0.980742	3.18397	0.517327	2.04342		1.94226
P08758;D6RBE9;D6RBL5;E9PHT9;D6RCN3	Annexin A5;Annexin	ANXA5	21	10	11	9	18	8	883840	1276600	350060	567060	271770	391580	0		1.93818	4.73489	0.860168	5.2146	0.829609	1.9335		1.93584
P62873;F6UT28;B1AKQ8;F6X3N5;B3KVK2	Guanine nucleotide-binding protein G(I)/G(S)/G(T) subunit beta-1	GNB1	10	6	6	3	7	4	1411100	1210800	506560	286680	280150	279910	0		3.09441	4.49083	1.24472	2.63627	0.85519	1.38211		2.00919
P55268;F5H520	Laminin subunit beta-2	LAMB2	82	29	35	30	63	47	3144700	460540	294740	194470	662110	1242200	0		6.89602	1.70813	0.724235	1.78832	2.02117	6.13361		1.90474
P20020;E7ERY9;A0A0U1RQU3;H0YHH6;F8W1V5;A0A2R8Y535	Plasma membrane calcium-transporting ATPase 1;Calcium-transporting ATPase	ATP2B1	20	12	11	5	12	14	972340	527910	390160	219880	99790	394260	0		2.13225	1.95801	0.958701	2.02198	0.30462	1.94674		1.95237
P61981	14-3-3 protein gamma;14-3-3 protein gamma, N-terminally processed	YWHAG	5	3	5	3	4	4	697360	754930	250830	255840	371140	675500	0		1.52924	2.80002	0.61634	2.35267	1.13295	3.33542		1.94095
O75369;E7EN95;A0A0A0MT44;H7C5L4;A0A0C4DGA1	Filamin-B	FLNB	77	56	59	70	96	40	432140	483940	608450	431200	608200	396790	0		0.947641	1.79492	1.49508	3.96525	1.8566	1.95923		1.82576
P53396;K7EIE7;K7ESG8	ATP-citrate synthase	ACLY	34	16	29	17	43	14	312590	550280	644750	305200	1034800	187020	0		0.68548	2.04098	1.58428	2.80657	3.15885	0.923448		1.81263
P78371;F5GWF6;F8VQ14	T-complex protein 1 subunit beta	CCT2	28	10	28	11	34	11	711740	251920	1343300	191310	834000	422670	0		1.56078	0.934367	3.30076	1.75926	2.54588	2.08702		1.92314
P26006;D6R9X8;H0YA49;K7EMU3	Integrin alpha-3;Integrin alpha-3 heavy chain;Integrin alpha-3 light chain	ITGA3	22	10	12	13	16	14	955060	654530	342380	258930	204770	318960	0		2.09435	2.42764	0.841296	2.38108	0.625084	1.57493		1.83464
P62258;B4DJF2;I3L3T1;K7EIT4;K7EM20;I3L0W5	14-3-3 protein epsilon	YWHAE	15	10	14	9	15	13	979140	503990	492820	203070	312160	692170	0		2.14716	1.86929	1.21096	1.8674	0.952904	3.41773		1.86835
P62826;B5MDF5;F5H018;J3KQE5;B4DV51;H0YFC6;A0A087X0W0	GTP-binding nuclear protein Ran	RAN	8	5	11	6	12	6	395360	462730	1337400	132000	1989300	382830	0		0.866986	1.71626	3.28626	1.21385	6.07257	1.8903		1.80328
P68371;P04350;M0R2D3;M0QY85;M0R0X0;M0QY37;M0QX14;M0QZL7;M0QYM7;M0R278;M0R042;M0R2T4;A0A075B724	Tubulin beta-4B chain;Tubulin beta-4A chain	TUBB4B;TUBB4A	3	3	0	2	3	0	1455500	512690	0	189760	3411700	0	2		3.19177	1.90156	0	1.745	10.4146	0		1.82328
P31946;Q4VY20;Q4VY19;A0A0J9YWE8;A0A0J9YWZ2	14-3-3 protein beta/alpha;14-3-3 protein beta/alpha, N-terminally processed	YWHAB	6	7	2	4	7	6	583990	489440	679980	298110	101490	552690	0		1.28063	1.81532	1.67085	2.74137	0.30981	2.72902		1.74309
O75131;A0A087WYQ3;A0A087WXR6;E5RHZ0;A0A087WUS8;H0YB26;E5RFT7;Q86YQ8;Q96A23;Q9UBL6;Q8IYJ1;Q96FN4;Q9HCH3;E7ENV7;O95741	Copine-3	CPNE3	18	15	9	10	14	14	1110900	684670	807550	173590	355990	226160	0		2.4361	2.53943	1.98431	1.59631	1.0867	1.11671		1.79031
O15230;A0A087WYH7;A0A075B783	Laminin subunit alpha-5	LAMA5	95	39	27	49	85	60	826330	497240	155980	171100	537770	516290	0		1.81206	1.84425	0.383274	1.57341	1.6416	2.54928		1.72683
Q9UN76	Sodium- and chloride-dependent neutral and basic amino acid transporter B(0+)	SLC6A14	12	6	8	5	5	5	1852400	796420	529060	213120	166350	347850	0		4.06213	2.95391	1.30001	1.95982	0.507802	1.71758		1.8387
P49721;A0A087WVV1	Proteasome subunit beta type-2	PSMB2	14	7	12	12	13	8	419860	757600	585260	846730	646870	309850	0		0.920712	2.80992	1.4381	7.7864	1.97464	1.52995		1.7523
Q99832;F8WAM2;F8WBP8	T-complex protein 1 subunit eta	CCT7	25	11	25	13	29	17	550090	230850	1279300	231490	1248500	310220	0		1.20629	0.856218	3.1435	2.12875	3.81119	1.53177		1.83026
P08754	Guanine nucleotide-binding protein G(k) subunit alpha	GNAI3	10	5	4	3	9	5	1149100	699250	511140	176050	337610	398110	0		2.51987	2.59351	1.25597	1.61893	1.03059	1.96575		1.79234
O43242	26S proteasome non-ATPase regulatory subunit 3	PSMD3	25	11	17	3	25	19	892380	84859	985970	20482	1001500	292840	0		1.9569	0.31474	2.42273	0.188349	3.05719	1.44596		1.70143
P17987;E7EQR6;E7ERF2;F5H282;F5GZ03;F5GZI8;F5H136;F5GYL4;F5H676;F5H726;F5H7Y1	T-complex protein 1 subunit alpha	TCP1	26	12	21	16	30	19	716080	234740	1501400	196640	953330	347320	0		1.57029	0.870646	3.68924	1.80827	2.91015	1.71496		1.76162
P10586;H0Y6Z7;H0Y7Z9;H0Y4H1;H0Y380;A2A437	Receptor-type tyrosine-protein phosphatase F	PTPRF	51	24	28	25	44	27	811570	557780	331710	286680	485590	211470	0		1.77969	2.0688	0.815078	2.63627	1.48232	1.04418		1.63101
Q86X29;S4R3V8;M0QZL9;M0R1W9	Lipolysis-stimulated lipoprotein receptor	LSR	14	10	8	6	10	12	929640	1014900	319820	144290	202180	494700	0		2.03861	3.76425	0.785862	1.32687	0.617178	2.44268		1.68274
M0R0K9		TRIM28	27	10	13	0	27	9	1258100	151700	1612500	0	823260	148130	1		2.75889	0.562652	3.96224	0	2.5131	0.731421		1.62226
Q15075	Early endosome antigen 1	EEA1	67	51	56	19	66	57	690720	523950	804370	85650	481670	358800	0		1.51468	1.94332	1.9765	0.787624	1.47035	1.77165		1.64316
Q8WWI5	Choline transporter-like protein 1	SLC44A1	18	12	15	7	15	11	1489800	518750	805890	118230	289900	254040	0		3.26699	1.92403	1.98023	1.08723	0.884953	1.25437		1.5892
P61204;P84077;F5H423;F5H0C7;H0YGG7	ADP-ribosylation factor 3;ADP-ribosylation factor 1	ARF3;ARF1	6	5	0	5	6	5	886200	1020600	0	107200	778140	241610	1		1.94335	3.78539	0	0.985795	2.37536	1.193		1.56817
A0A0D9SF54;A0A0D9SGF6;A0A0D9SFF6;A0A1B0GUH3;A0A0D9SFH4;A0A1B0GTB7;A0A5F9ZHC3		SPTAN1	1	1	1	26	1	62	623490	533330	669450	42037	516710	317190	0		1.36725	1.97811	1.64497	0.386566	1.57732	1.56619		1.57175
P50991	T-complex protein 1 subunit delta	CCT4	24	12	18	12	25	14	676990	241060	1179100	144110	1815000	336180	0		1.48457	0.894087	2.89728	1.32521	5.5405	1.65996		1.57226
P01111	GTPase NRas	NRAS	2	2	2	2	2	2	1022500	687850	419630	209300	300900	276570	0		2.24224	2.55122	1.03111	1.92469	0.918532	1.36562		1.64516
P20073	Annexin A7	ANXA7	0	16	10	14	13	12	0	1339700	459530	226340	304540	402740	1		0	4.96892	1.12916	2.08139	0.929643	1.98861		1.55888
P62937;F8WE65;C9J5S7;E5RIZ5	Peptidyl-prolyl cis-trans isomerase A;Peptidyl-prolyl cis-trans isomerase A, N-terminally processed;Peptidyl-prolyl cis-trans isomerase	PPIA	8	9	7	5	10	9	1083700	351650	731460	124810	563950	178530	0		2.37645	1.30426	1.79734	1.14773	1.72152	0.881527		1.51289
Q99816;F5H442	Tumor susceptibility gene 101 protein	TSG101	19	10	12	8	13	14	1987000	470280	475060	118210	254200	716600	0		4.3573	1.74426	1.16732	1.08704	0.775975	3.53836		1.45579
P49368;B4DUR8;E9PRC8;Q5SZX6;E9PM09;E9PQ35;Q5SZX9;Q5SZW8	T-complex protein 1 subunit gamma	CCT3	24	14	28	13	29	15	684060	206820	2017000	166750	1491500	289910	0		1.50008	0.767092	4.95617	1.53341	4.55297	1.43149		1.51674
P51148;K7ENY4;K7ERI8;K7ERQ8;F8VVK3;F8VVZ0	Ras-related protein Rab-5C	RAB5C	5	2	3	0	4	2	882340	1202100	152660	0	289220	471880	1		1.93489	4.45857	0.375116	0	0.882877	2.33		1.40888
P11166	Solute carrier family 2, facilitated glucose transporter member 1	SLC2A1	9	6	5	5	8	5	961670	284510	306250	248500	295370	369060	0		2.10885	1.05524	0.752518	2.28517	0.901651	1.82231		1.43877
O00299	Chloride intracellular channel protein 1	CLIC1	14	8	9	7	15	9	734790	313420	1871100	74844	816860	175500	0		1.61132	1.16247	4.59767	0.688254	2.49356	0.866566		1.3869
P62834;A0A075B6Q0	Ras-related protein Rap-1A	RAP1A	4	2	2	2	3	3	837700	974800	345730	51486	300700	835160	0		1.837	3.61552	0.849528	0.473457	0.917921	4.12377		1.37746
P48643;E7ENZ3;B7ZAR1;E9PCA1;D6RIZ7	T-complex protein 1 subunit epsilon	CCT5	30	15	27	18	38	17	706220	220980	1333700	141830	940030	182990	0		1.54867	0.819611	3.27717	1.30425	2.86955	0.90355		1.42646
P06733;A0A2R8Y6G6;K7EM90;A0A2R8Y879;A0A2R8YEM5;A0A2R8YEG5;K7ERS8;A0A2R8Y798;F5H1C3;E5RI09;P13929;E5RG95;K7EPM1;K7EKN2;E5RGZ4;F5H0C8;P09104	Alpha-enolase	ENO1	21	14	13	7	14	16	1051600	516300	312070	123660	330740	352660	0		2.30606	1.91495	0.766819	1.13716	1.00962	1.74133		1.43924
O75340;A0A024QZ42;H0Y9X3;A0A087WZ38	Programmed cell death protein 6	PDCD6	11	9	8	4	8	5	1051400	622930	607650	59768	391270	187830	0		2.30562	2.31044	1.49312	0.549617	1.1944	0.927448		1.34376
Q9P265;H0Y7Q3	Disco-interacting protein 2 homolog B	DIP2B	46	27	14	14	33	24	1241400	486920	205460	104960	122310	414450	0		2.72227	1.80598	0.504856	0.965196	0.373365	2.04643		1.38559
Q9NRY6;I3L3X5;I3NI29;I3L161	Phospholipid scramblase 3	PLSCR3;TMEM256-PLSCR3	7	4	4	3	7	4	1679400	790790	495760	114590	174780	308280	0		3.68276	2.93303	1.21818	1.05375	0.533536	1.52219		1.37019
Q01082;A0A087WUZ3;F8W6C1;P11277	Spectrin beta chain, non-erythrocytic 1	SPTBN1	114	41	72	17	106	60	981760	331880	727690	36345	402190	283720	0		2.1529	1.23094	1.78808	0.334223	1.22773	1.40092		1.31593
Q99436;Q5TBG5	Proteasome subunit beta type-7	PSMB7	9	5	7	7	8	7	401730	563070	347830	1100300	545120	126130	0		0.880955	2.08842	0.854688	10.1182	1.66404	0.622792		1.2725
E5RK69	Annexin	ANXA6	13	10	22	7	7	7	928500	534160	589930	126450	102150	109210	0		2.03611	1.98119	1.44958	1.16282	0.311825	0.539246		1.3062
Q8NG11;A6NEP9	Tetraspanin-14;Tetraspanin	TSPAN14	9	3	2	1	8	5	1081400	464950	49201	0	239890	519620	1		2.37141	1.72449	0.120897	0	0.732292	2.56573		1.22839
Q9UNM6;J3KNQ3;A0A087WUL9;E9PL38;H0YD73;E9PQG3;E9PPD2	26S proteasome non-ATPase regulatory subunit 13	PSMD13	18	5	19	2	22	9	590760	80092	621350	9281	719760	243170	0		1.29548	0.29706	1.52678	0.0853467	2.19715	1.2007		1.24809
Q9Y265;E7ETR0;H7C4G5	RuvB-like 1	RUVBL1	21	6	20	4	24	8	705430	229300	959070	24529	833040	187870	0		1.54694	0.850469	2.35663	0.225565	2.54295	0.927646		1.23729
A0A087X2I1;P62333;H0YJC0;H0YJS8;H0YJX2;H0YJE9;H0YJT1;H0YJD2;H0YJY8	26S protease regulatory subunit 10B	PSMC6	18	5	17	1	21	9	692740	61785	1253100	0	529400	188740	1		1.51911	0.229159	3.07912	0	1.61605	0.931941		1.22553
P23526	Adenosylhomocysteinase	AHCY	14	7	14	7	22	13	358770	180790	1602200	127550	775400	281170	0		0.786748	0.670547	3.93693	1.17293	2.367	1.38833		1.28063
O00231;J3QRY4	26S proteasome non-ATPase regulatory subunit 11	PSMD11	23	6	18	1	27	14	540540	137690	812470	0	625410	254340	1		1.18535	0.51069	1.9964	0	1.90914	1.25585		1.2206
P68431;P84243;Q71DI3;Q16695;K7EK07;Q6NXT2;K7EMV3;A0A590UJJ6;B4DEB1;K7ES00;K7EP01	Histone H3.1;Histone H3.3;Histone H3.2;Histone H3.1t;Histone H3;Histone H3.3C	HIST1H3A;H3F3A;HIST2H3A;HIST3H3;H3F3B;H3F3C	1	1	1	0	1	2	0	0	585290	110670	825780	570320	2		0	0	1.43817	1.0177	2.52079	2.81607		1.22794
Q7L576;A0A0G2JR96;A0A0G2JQT1;A0A0G2JQH3;A0A087WVZ5	Cytoplasmic FMR1-interacting protein 1	CYFIP1	25	8	18	1	17	7	400610	406260	701210	49052	265780	366290	0		0.878499	1.50681	1.72301	0.451075	0.811324	1.80863		1.19265
P13987;E9PNW4;A0A2U3TZL5;H0YET2	CD59 glycoprotein	CD59	4	3	3	3	4	4	533410	437020	479640	177540	103180	235390	0		1.16972	1.6209	1.17857	1.63263	0.314969	1.16229		1.17414
P02545;A0A0C4DGC5;H0YAB0	Prelamin-A/C;Lamin-A/C	LMNA	3	13	1	5	2	20	1306600	166550	662590	95769	362260	264340	0		2.86525	0.617731	1.62812	0.880677	1.10584	1.30523		1.20554
P53990;H3BMU1;H3BUI0;H3BQF7;F5GXM3;H3BRE2;J3KR23;H3BPP6	IST1 homolog	IST1	12	10	6	5	7	11	740640	877390	235070	83602	106800	529880	0		1.62415	3.25422	0.577614	0.768791	0.326019	2.61639		1.19647
Q12846;C9JFM5;A0A087WWW0;H3BMK2	Syntaxin-4	STX4	7	8	9	7	6	7	419420	543450	649120	110730	104770	290870	0		0.919747	2.01565	1.59502	1.01826	0.319822	1.43623		1.22724
Q13200;C9JPC0;H7C2Q3;H7C1H2;F8WBS8	26S proteasome non-ATPase regulatory subunit 2	PSMD2	35	7	33	2	39	20	604800	84554	979290	15104	809620	204660	0		1.32627	0.313609	2.40631	0.138894	2.47146	1.01055		1.16841
P00558;P07205	Phosphoglycerate kinase 1	PGK1	15	12	18	2	21	9	686550	211660	1471900	69135	645960	118570	0		1.50554	0.785043	3.61675	0.635755	1.97187	0.585463		1.14529
P61006	Ras-related protein Rab-8A	RAB8A	6	2	2	1	2	3	632340	255240	323110	158610	137160	464500	0		1.38666	0.94668	0.793946	1.45855	0.418697	2.29356		1.16667
P54760;Q96L35	Ephrin type-B receptor 4;Receptor protein-tyrosine kinase	EPHB4	11	6	4	3	7	7	879300	368780	211830	362690	132930	190500	0		1.92822	1.3678	0.520509	3.33524	0.405784	0.940632		1.15421
Q9UK41;E9PQR7;E9PM90;E9PR04	Vacuolar protein sorting-associated protein 28 homolog	VPS28	14	7	8	5	10	9	1176100	357430	378460	71282	165720	362220	0		2.57907	1.3257	0.929952	0.655498	0.505879	1.78853		1.12783
P23396;E9PL09;E9PPU1;F2Z2S8;H0YCJ7;H0YEU2;E9PQ96;E9PJH4;H0YF32;E9PK82;E9PSF4;E9PQX2;H0YES8	40S ribosomal protein S3	RPS3	14	7	10	5	19	8	507120	118070	738210	60383	808520	239080	0		1.11207	0.437919	1.81393	0.555273	2.4681	1.18051		1.14629
P08962;F8VNT9;F8VV56;F8W022;F8VWK8	CD63 antigen;Tetraspanin	CD63	3	2	2	2	2	3	433630	854990	193640	152650	235620	465390	0		0.950909	3.17114	0.475812	1.40375	0.719257	2.29796		1.17733
P08134;E9PQH6;Q5JR08;C9JX21;Q5JR07;C9JNR4;Q5JR05;E9PLA2;C9JRM1;Q5JR06;E9PN11;U3KQA9;U3KQV3	Rho-related GTP-binding protein RhoC	RHOC;RHOA	1	1	1	1	1	1	1031200	0	545340	168060	0	188030	2		2.26132	0	1.34001	1.54545	0	0.928436		1.13422
B7Z4M1	Reticulon	RTN3	2	1	2	0	2	2	987830	56578	492060	0	492290	215140	1		2.16622	0.209847	1.20909	0	1.50277	1.0623		1.13569
P62191	26S protease regulatory subunit 4	PSMC1	18	5	16	0	17	10	568200	94224	396090	0	462630	351330	1		1.24601	0.349475	0.973272	0	1.41223	1.73476		1.10964
P51149;C9J4V0;C9J592;C9J8S3;C9J4S4;C9IZZ0;C9J7D1	Ras-related protein Rab-7a	RAB7A	13	10	5	8	8	8	1072100	547160	475920	95298	242120	218870	0		2.35101	2.02941	1.16943	0.876346	0.739099	1.08071		1.12507
P27348;E9PG15	14-3-3 protein theta	YWHAQ	10	5	7	5	11	6	119380	507510	207770	152270	297470	450480	0		0.261789	1.88235	0.510533	1.40025	0.908061	2.22433		1.15416
Q15907;P62491;H3BMH2;H3BSC1;B4DQU5	Ras-related protein Rab-11B;Ras-related protein Rab-11A	RAB11B;RAB11A	11	8	3	0	8	7	463070	720000	486020	0	147450	247300	1		1.01547	2.67047	1.19425	0	0.450108	1.22109		1.10486
Q9Y230;M0R0Y3;X6R2L4;M0QXI6	RuvB-like 2	RUVBL2	24	11	21	4	28	16	473500	133890	1042200	47969	622910	241620	0		1.03834	0.496596	2.56089	0.441116	1.9015	1.19305		1.11569
P22314;Q5JRR6;Q5JRR9;Q5JRS0;Q5JRS1;Q5JRS3;Q5JRS2	Ubiquitin-like modifier-activating enzyme 1	UBA1	23	11	30	6	30	11	666770	150760	2758200	32344	1090700	149960	0		1.46216	0.559166	6.77745	0.297431	3.32949	0.740457		1.10131
Q08380;K7EJY8;K7ESM3;K7EKQ5;K7EP36	Galectin-3-binding protein	LGALS3BP	17	6	10	0	16	9	1015700	160110	355770	0	421680	443280	1		2.22733	0.593845	0.874198	0	1.28723	2.18878		1.08071
P15311;E7EQR4	Ezrin	EZR	17	7	14	2	8	10	850560	356730	473170	51239	232920	211270	0		1.8652	1.3231	1.16267	0.471186	0.711015	1.04319		1.10293
Q15286;F5H157;E9PMJ1;B7Z3L0;A8MZI4;A8MTC6;C9JFM7;A8MSP2;E9PI18;Q86YS6;E9PNB9;E9PRF7;E9PJQ5;E9PS06;Q15771;Q96AX2;F5H7F8	Ras-related protein Rab-35	RAB35	9	6	6	4	6	7	1085600	378780	292980	90629	143210	342390	0		2.38062	1.40489	0.719911	0.833411	0.437165	1.69062		1.11915
P09972;A8MVZ9;C9J8F3;J3KSV6;J3QKP5;J3QKK1;K7EKH5	Fructose-bisphosphate aldolase C;Fructose-bisphosphate aldolase	ALDOC	3	4	5	1	4	1	1518400	272940	444600	0	385590	0	2		3.3297	1.01233	1.09247	0	1.17706	0		1.0524
P14868;C9J7S3;C9JLC1;C9JQM9;H7C278;H7BZ35	Aspartate--tRNA ligase, cytoplasmic	DARS	20	5	20	0	29	19	506260	32782	969670	0	718780	206290	1		1.11018	0.121588	2.38267	0	2.19416	1.0186		1.06439
Q9HCM4	Band 4.1-like protein 5	EPB41L5	12	2	9	1	8	5	575530	267000	440250	0	233240	237160	1		1.26208	0.990298	1.08178	0	0.711992	1.17102		1.03604
P16070;H0YD13;H0Y2P0;H0YDW7;H0YCV9;H0Y5E4;H0YE40;H0YDX6;H0YD17;E9PKC6;Q86UZ1;H0YF08;H0YD90;J3KN83;H0YEV3;H0YEU1	CD44 antigen	CD44	5	5	3	4	7	7	318010	382810	142180	141310	286500	319560	0		0.697365	1.41984	0.349365	1.29947	0.874574	1.57789		1.08702
D6RHJ5		GNB2L1	14	8	9	3	18	9	722530	103580	3393100	55159	1548700	69030	0		1.58444	0.384176	8.33753	0.507234	4.72758	0.340849		1.04584
P15559;B4DLR8;H3BNV2;H3BRK3	NAD(P)H dehydrogenase [quinone] 1	NQO1	9	4	11	3	9	5	653650	86504	1581600	48513	655390	126140	0		1.43339	0.320842	3.88631	0.446118	2.00065	0.622841		1.02812
P61224;A6NIZ1;F5H7Y6;E7ESV4;F5GX62;F5GZG1;B7ZB78;F5H823;F5H004;F5H6R7;F5H0B7;F5H500;F5GYB5;F5H491;F5GWU8;F5H077;F5H4H0;F5GYH7;F8WBC0	Ras-related protein Rap-1b;Ras-related protein Rap-1b-like protein	RAP1B	5	2	2	2	3	3	769600	237310	464410	497280	282880	147820	0		1.68766	0.880178	1.14115	4.57291	0.863524	0.729891		1.01066
O15394;H9KV31	Neural cell adhesion molecule 2	NCAM2	27	15	14	8	13	22	576180	684120	185660	88996	138670	336570	0		1.26351	2.53739	0.456204	0.818394	0.423306	1.66188		1.04095
P52569;A0A1W2PR06	Cationic amino acid transporter 2	SLC7A2	10	7	1	7	8	7	465240	367470	138330	95082	324610	270090	0		1.02023	1.36294	0.339905	0.87436	0.990909	1.33362		1.00557
E7ESP4;E7EMF1;E9PB77;D6RG08		ITGA2	6	18	2	3	3	15	564350	504560	155290	218210	106500	160010	0		1.23756	1.8714	0.381579	2.00663	0.325103	0.790081		1.01382
P62195;J3QQM1;J3KRP2;J3QSA9;J3QLH6;J3QRW1;J3QRR3;J3QSE0;Q8NB90;J3KTQ9	26S protease regulatory subunit 8	PSMC5	19	4	14	0	24	13	394760	79246	726510	0	748960	232810	1		0.86567	0.293922	1.78518	0	2.28629	1.14955		1.00761
P25787;A0A024RA52;C9JCK5;H3BT36	Proteasome subunit alpha type-2;Proteasome subunit alpha type	PSMA2	12	4	8	6	12	4	445270	267220	205980	370980	535190	124100	0		0.976434	0.991114	0.506134	3.41148	1.63373	0.612768		0.983774
Q8N271;F8WDW5	Prominin-2	PROM2	22	11	9	7	11	10	704480	410810	145920	67756	176570	293910	0		1.54486	1.52369	0.358555	0.623074	0.539	1.45124		1.03716
O60716;C9JZR2;E9PKY0;E9PRE2;H0YC95	Catenin delta-1	CTNND1	30	13	22	12	19	19	616470	517450	374400	44314	144040	214730	0		1.35186	1.91921	0.919976	0.407505	0.439699	1.06027		0.990124
Q96EY5;E9PQA6;E9PLL0;E9PLZ8;E9PJW8;M0QZK6	Multivesicular body subunit 12A	MVB12A	11	4	4	2	7	4	1299000	356120	162080	47694	331160	192350	0		2.84858	1.32084	0.398263	0.438587	1.0109	0.949766		0.980335
Q9Y2A7	Nck-associated protein 1	NCKAP1	29	11	22	4	24	15	488010	87191	415270	19615	298240	212880	0		1.07016	0.32339	1.0204	0.180377	0.910412	1.05114		0.965407
Q15008;C9J0E9;C9J7B7	26S proteasome non-ATPase regulatory subunit 6	PSMD6	23	5	23	1	26	16	404580	79686	809370	0	857860	217250	1		0.887205	0.295554	1.98878	0	2.61872	1.07272		0.97996
Q5ZPR3;A0A0C4DGH0;H0YL10;H0YK40;H0YK59;H0YN29;H0YLT8;H0YN85	CD276 antigen	CD276	10	4	5	3	4	4	791470	248660	590380	112450	209140	201140	0		1.73562	0.922275	1.45068	1.03407	0.638424	0.993169		1.01362
P26641	Elongation factor 1-gamma	EEF1G	13	8	13	5	16	6	438400	165940	1606100	62166	714280	198100	0		0.961369	0.615468	3.94651	0.571669	2.18042	0.978158		0.969763
P35579;P35749;Q5BKV1;A0A2R8Y4C3;A0A494C024;B1AH99	Myosin-9	MYH9	44	5	50	5	79	39	290550	44272	559650	40103	410760	273030	0		0.637148	0.164204	1.37517	0.368781	1.25389	1.34814		0.94552
P17980;E9PM69;R4GNH3;E9PN50;E9PMD8;E9PKD5;E9PLG2	26S protease regulatory subunit 6A	PSMC3	24	2	19	0	24	4	675060	60882	768690	0	504790	83139	1		1.48034	0.22581	1.88883	0	1.54093	0.410515		0.945428
P14923;C9JK18;C9JKY1;C9J826;C9JTX4;C9JPI2;K7ERP3	Junction plakoglobin	JUP	25	13	11	8	16	15	511250	320900	218820	88899	234780	332730	0		1.12112	1.19021	0.537685	0.817502	0.716693	1.64292		0.969312
Q969P0;C9J8Z4	Immunoglobulin superfamily member 8	IGSF8	17	9	6	6	12	11	1244800	272810	136400	102260	197860	473320	0		2.72973	1.01185	0.335162	0.940367	0.60399	2.33711		0.976107
P12270	Nucleoprotein TPR	TPR	29	4	73	0	94	57	221580	72962	1017900	0	598930	292520	1		0.485903	0.270615	2.50118	0	1.8283	1.44438		0.96514
P05388;F8VWS0;F8VU65;Q8NHW5;F8VPE8;G3V210;F8VW21;F8VQY6;F8VRK7;F8VWV4;F8VZS0;F8VS58;F8W1K8	60S acidic ribosomal protein P0;60S acidic ribosomal protein P0-like	RPLP0;RPLP0P6	7	2	10	1	11	4	640480	48232	755710	0	748200	84131	1		1.40451	0.178892	1.85693	0	2.28397	0.415414		0.909962
P35998;C9JLS9	26S protease regulatory subunit 7	PSMC2	27	8	20	0	30	17	403360	119600	361600	0	629450	251780	1		0.884529	0.443594	0.888524	0	1.92147	1.24321		0.886527
P62136;E9PMD7	Serine/threonine-protein phosphatase PP1-alpha catalytic subunit;Serine/threonine-protein phosphatase	PPP1CA	4	1	1	0	5	3	515830	83378	1083500	0	391630	137000	1		1.13117	0.309247	2.66238	0	1.1955	0.676465		0.903815
O00487	26S proteasome non-ATPase regulatory subunit 14	PSMD14	8	2	8	0	9	4	320860	67951	430000	0	740790	292530	1		0.703615	0.252029	1.0566	0	2.26135	1.44443		0.880106
Q5VW32;F5GXQ0;Q5VW33	BRO1 domain-containing protein BROX	BROX	11	7	4	1	9	6	592990	424840	182460	0	94543	320640	1		1.30037	1.57572	0.448341	0	0.288603	1.58322		0.874355
P54136	Arginine--tRNA ligase, cytoplasmic	RARS	29	8	27	0	30	16	453820	56688	1116600	0	461170	155070	1		0.995183	0.210255	2.74371	0	1.40777	0.765689		0.880436
P48509;K4DIA7;E9PMR4	CD151 antigen;Tetraspanin	CD151	3	3	1	2	2	1	321980	833710	0	155510	129290	215580	1		0.706071	3.09221	0	1.43005	0.394673	1.06447		0.88527
P35606;D6R997;D6RBZ7;D6RCL6;D6RBG7;D6RBT6;H0YAC7	Coatomer subunit beta	COPB2	27	3	23	0	29	10	482510	44804	740670	0	327500	152320	1		1.0581	0.166177	1.81997	0	0.999731	0.75211		0.875921
P60174;U3KPZ0;U3KQF3;U3KPS5	Triosephosphate isomerase	TPI1	13	10	8	6	13	9	649130	554960	290900	118000	182080	118980	0		1.42348	2.05834	0.7148	1.08511	0.55582	0.587487		0.899955
P43686	26S protease regulatory subunit 6B	PSMC4	26	2	21	0	22	9	469170	58787	800870	0	387380	144840	1		1.02884	0.21804	1.9679	0	1.18252	0.715176		0.87201
P62330	ADP-ribosylation factor 6	ARF6	6	3	5	3	3	3	620430	267610	214860	55771	243390	205020	0		1.36054	0.992561	0.527954	0.512862	0.742976	1.01233		0.867768
P27708;F8VPD4	CAD protein;Glutamine-dependent carbamoyl-phosphate synthase;Aspartate carbamoyltransferase;Dihydroorotase	CAD	46	2	41	1	58	28	305050	26372	483060	0	644470	217040	1		0.668945	0.0978133	1.18698	0	1.96732	1.07168		0.870312
P20339	Ras-related protein Rab-5A	RAB5A	3	2	2	2	3	2	427640	216920	101360	102520	100660	195450	0		0.937773	0.804552	0.249062	0.942758	0.307276	0.965073		0.871163
Q00765;B7Z332;B7Z510;H0Y8J8;E2QRG8	Receptor expression-enhancing protein 5	REEP5	6	3	6	3	7	6	283030	92336	1460800	0	688190	221000	1		0.620657	0.342473	3.58948	0	2.10078	1.09123		0.855944
P12814;H9KV75;P35609;A0A494C1A0;G3V2N5;G3V2W4;H7C5W8;Q08043;H0YJW3;F6THM6;A0A494C166;H0YJ11;A0A494C033;A0A087WSZ2;G3V2X9;A0A494C0Q3;A0A494C060;G3V5M4;G3V2E8;G3V380;D6RH00;A0A494C031	Alpha-actinin-1	ACTN1	31	14	26	20	34	12	376330	225030	222560	208070	528400	98554	0		0.825255	0.834632	0.546875	1.91338	1.613	0.48663		0.829944
P06756;H7BZG1	Integrin alpha-V;Integrin alpha-V heavy chain;Integrin alpha-V light chain	ITGAV	31	14	8	9	16	18	764360	365740	282880	74162	124520	200990	0		1.67617	1.35652	0.695093	0.681983	0.380112	0.992428		0.84376
P35613;A0A087WUV8;A0A087X2B5;I3L192;R4GMX5;R4GN83;A0A2R8YDZ0	Basigin	BSG	7	4	3	4	5	4	323650	637100	183220	644800	101490	194360	0		0.709733	2.36299	0.450208	5.92948	0.30981	0.959691		0.834712
Q32Q12;J3KPD9;P15531;E7ERL0;P22392;E5RHP0;F6XY72;O60361;C9K028	Nucleoside diphosphate kinase;Nucleoside diphosphate kinase A;Nucleoside diphosphate kinase B	NME1-NME2;NME2;NME1	11	0	8	0	5	2	346420	0	348940	0	286940	224350	2		0.759666	0	0.857415	0	0.875917	1.10777		0.808541
Q14697;F5H6X6;E9PKU7;E9PNH1	Neutral alpha-glucosidase AB	GANAB	27	5	25	0	35	18	225380	32601	645610	0	610410	236380	1		0.494237	0.120917	1.58639	0	1.86335	1.16717		0.830705
P00338;F5GXY2;F5GYU2;F5GXH2;F5GZQ4;F5H5J4;F5H6W8;F5H8H6;F5GXC7;F5GWW2;F5GXU1	L-lactate dehydrogenase A chain	LDHA	12	7	5	6	8	6	260250	529760	102130	141500	204980	207190	0		0.570703	1.96487	0.250954	1.30121	0.625725	1.02304		0.824383
Q8N163;H0YB24;G3V119;E5RHJ4;A0A087X2B6;H0YC69;E5RFJ3;H0YC58;E5RGU7	Cell cycle and apoptosis regulator protein 2	CCAR2	24	7	20	0	28	10	372000	81826	626150	0	379580	166390	1		0.81576	0.303491	1.53858	0	1.15871	0.821584		0.818672
O94985;Q5SR54	Calsyntenin-1;Soluble Alc-alpha;CTF1-alpha	CLSTN1	11	10	1	8	6	0	693210	1503700	0	241490	22489	0	2		1.52014	5.5772	0	2.22071	0.0686503	0		0.794396
P08865;C9J9K3;A0A0C4DG17;F8WD59	40S ribosomal protein SA	RPSA	10	2	11	0	12	3	568110	74806	922660	0	988100	70370	1		1.24581	0.277454	2.26716	0	3.01629	0.347466		0.796638
P08174;H3BLV0;B1AP13;H7BY55;A0A2R8YDY3;A0A2R8YEC5;B1AP15	Complement decay-accelerating factor	CD55	8	6	3	3	5	2	520120	531590	92706	98103	162200	157110	0		1.14057	1.97166	0.227797	0.90214	0.495134	0.775762		0.838951
P29144;A0A494C1B8;Q5VZU9;A0A494C0U1;A0A494C1L2;A0A494C1S4;A0A494C0X4	Tripeptidyl-peptidase 2	TPP2	35	17	15	26	37	7	411820	216030	199090	196240	251890	36364	0		0.903081	0.801251	0.489204	1.80459	0.768923	0.179554		0.785087
P41252;A0A0A0MSX9;J3KR24;Q5TCD1;Q5TCC6	Isoleucine--tRNA ligase, cytoplasmic	IARS	37	0	43	0	48	15	470240	0	405340	0	452240	119080	2		1.03119	0	0.996002	0	1.38051	0.587981		0.791991
O43795;E9PDF6;A0A0U1RRI3;H7C2Y7;E7EQD9;Q9UBC5;C9JYW1	Unconventional myosin-Ib	MYO1B	36	14	26	12	24	19	1057400	233260	875360	66935	114580	148780	0		2.31878	0.865157	2.15093	0.615524	0.349769	0.734631		0.799894
Q15149;H0YDN1;E9PMV1	Plectin	PLEC	113	11	84	0	122	44	350590	97783	403020	0	416970	168040	1		0.76881	0.362675	0.990301	0	1.27285	0.829731		0.79927
P15941;A0A087WVJ0;B1AVQ7;A0A0A0MRB3;A0A0A0MSH4;A0A0C4DGW3;A0A087X2A4;A0A087WWM1;A0A087X0L2;A0A087X061;A0A087WZZ6;Q7Z536;A6ZIE4;A6ZIE3	Mucin-1;Mucin-1 subunit alpha;Mucin-1 subunit beta	MUC1	7	6	4	2	4	4	503340	396410	379360	56684	202480	95397	0		1.10378	1.47028	0.932164	0.521257	0.618093	0.471042		0.775128
Q14204;A0A2R8Y706;A0A2R8Y5T0;A0A2R8Y542;A0A2R8Y6H2;A0A2R8YFZ7;A0A2R8Y6I5;H0YJ21;A0A2R8YGC7	Cytoplasmic dynein 1 heavy chain 1	DYNC1H1	47	17	138	0	204	61	214930	237170	793880	0	953220	141200	1		0.471321	0.879659	1.95072	0	2.90981	0.697203		0.788431
P29373;Q5SYZ4	Cellular retinoic acid-binding protein 2	CRABP2	9	6	5	3	8	4	379600	262100	283710	56666	147790	228760	0		0.832426	0.972124	0.697132	0.521092	0.451146	1.12955		0.764779
P11234;C9J6B1;C9JQB3	Ras-related protein Ral-B	RALB	5	4	3	0	4	5	1065200	370650	438200	0	104880	94900	1		2.33588	1.37473	1.07675	0	0.320158	0.468588		0.772666
O00232	26S proteasome non-ATPase regulatory subunit 12	PSMD12	24	3	17	0	25	14	422390	29351	530280	0	491040	126700	1		0.92626	0.108862	1.303	0	1.49896	0.625606		0.775933
P11586;V9GYY3;A0A384N5Y3;F5H2F4;V9GZ78;A0A494C1T2	C-1-tetrahydrofolate synthase, cytoplasmic;Methylenetetrahydrofolate dehydrogenase;Methenyltetrahydrofolate cyclohydrolase;Formyltetrahydrofolate synthetase;C-1-tetrahydrofolate synthase, cytoplasmic, N-terminally processed	MTHFD1	22	10	23	7	28	23	277860	124720	1020700	50102	622890	192330	0		0.60932	0.462584	2.50806	0.46073	1.90144	0.949668		0.779494
B7ZKQ9;Q8WTV0;F5H4X0;F5H5E8	Scavenger receptor class B member 1	SCARB1	8	3	2	2	6	4	239370	731970	35288	132190	102140	209850	0		0.524915	2.71486	0.0867097	1.2156	0.311794	1.03618		0.780546
P07814;V9GYZ6;V9GZ76	Bifunctional glutamate/proline--tRNA ligase;Glutamate--tRNA ligase;Proline--tRNA ligase	EPRS	45	5	41	0	59	25	325700	80769	1222300	0	256630	191360	1		0.714229	0.299571	3.00344	0	0.783393	0.944878		0.748811
P07942;G3XAI2;E7EPA6	Laminin subunit beta-1	LAMB1	56	16	18	16	41	28	1277500	143710	151870	64667	307260	302160	0		2.80143	0.533018	0.373175	0.594668	0.937946	1.49198		0.766307
Q15393	Splicing factor 3B subunit 3	SF3B3	21	5	18	1	28	10	457950	49364	511530	0	429260	101530	1		1.00424	0.18309	1.25693	0	1.31037	0.501325		0.752782
P07737;K7EJ44;CON__P02584;I3L3D5	Profilin-1	PFN1	8	6	6	4	8	6	300870	441630	238030	97315	166790	197530	0		0.659779	1.638	0.584887	0.894894	0.509146	0.975344		0.777336
Q5SZK8	FRAS1-related extracellular matrix protein 2	FREM2	65	41	20	21	78	35	166360	247660	54038	79039	309450	170860	0		0.364811	0.918566	0.132782	0.726831	0.944632	0.843655		0.785243
P53618;E9PP73	Coatomer subunit beta	COPB1	27	1	31	0	43	8	341050	0	774950	0	851560	151290	2		0.74789	0	1.90421	0	2.59948	0.747025		0.747457
P31431	Syndecan-4	SDC4	3	3	3	2	4	6	2005800	274430	90879	10752	138950	1787100	0		4.39853	1.01786	0.223308	0.0988738	0.424161	8.82416		0.721008
Q99460;A0A087WW66;H7BZR6;C9J9M4;H7C378	26S proteasome non-ATPase regulatory subunit 1	PSMD1	32	3	24	0	31	11	455600	27291	877190	0	637140	92053	1		0.999087	0.101222	2.15543	0	1.94494	0.45453		0.726808
Q8IZ83;F5H4B6;M0QY06	Aldehyde dehydrogenase family 16 member A1	ALDH16A1	14	5	6	4	17	8	562130	54599	256330	70477	421350	167110	0		1.2327	0.202507	0.629854	0.648096	1.28622	0.825139		0.736617
Q15365	Poly(rC)-binding protein 1	PCBP1	5	5	4	3	8	4	309020	122580	452240	63543	712600	154970	0		0.677651	0.454647	1.11124	0.584332	2.17529	0.765195		0.721423
Q9Y315;E9PPM8;E9PML7;G3V158;E9PJ44;E9PJB9;E9PMH9;E9PPK3	Deoxyribose-phosphate aldolase	DERA	16	2	12	2	19	4	785200	16929	515360	33872	365840	30652	0		1.72187	0.0627893	1.26634	0.311482	1.11677	0.15135		0.714125
J3QLD9;K7EKW9		FLOT2	2	10	9	4	7	5	628310	234240	133080	62950	57695	291990	0		1.37782	0.868792	0.327004	0.578879	0.176121	1.44176		0.723835
Q02790;F5H120;H0YFG2	Peptidyl-prolyl cis-trans isomerase FKBP4;Peptidyl-prolyl cis-trans isomerase FKBP4, N-terminally processed	FKBP4	22	8	23	1	32	9	204490	201880	714950	0	536780	137540	1		0.448427	0.748769	1.75678	0	1.63858	0.679131		0.71395
P06744;A0A2U3TZU2;K7EQ48;A0A0J9YXP8;A0A0J9YX90;A0A0J9YYH3;A0A2R8Y6C7;CON__Q3ZBD7;K7EPY4;K7EP41;K7ENA0;K7ERC6;K7ESF4	Glucose-6-phosphate isomerase	GPI	10	8	8	5	9	4	319740	225960	276790	99208	94016	142190	0		0.701159	0.838081	0.680128	0.912302	0.286995	0.702091		0.701625
Q6P1M3;J3QRV5	Lethal(2) giant larvae protein homolog 2	LLGL2	29	10	17	6	25	17	309690	190050	281420	47664	152790	199830	0		0.67912	0.704892	0.691505	0.438311	0.466409	0.9867		0.685313
Q08378;A0A087WV43	Golgin subfamily A member 3	GOLGA3	42	0	28	0	60	24	465730	0	495730	0	258860	123190	2		1.0213	0	1.21811	0	0.7902	0.608275		0.699238
P53621;A0A3B3IT15;A0A3B3IS84;A0A3B3ISC6;A0A3B3IU89;A0A3B3ITV3;A0A3B3ISK1;A0A3B3ITI7;A0A3B3IU78;A0A3B3IS23;A0A3B3ITX2	Coatomer subunit alpha;Xenin;Proxenin	COPA	44	2	40	0	57	18	405210	0	730140	0	725180	101530	2		0.888586	0	1.7941	0	2.2137	0.501325		0.694955
O43657;A0A087WYV6;A0A087WZU5	Tetraspanin-6	TSPAN6	7	4	3	3	7	5	353000	252200	104920	71191	105510	162620	0		0.774095	0.935405	0.257809	0.654662	0.322081	0.802969		0.714378
O00159;F5H6E2;I3L3F5;I3L501;I3L3Y6	Unconventional myosin-Ic	MYO1C	34	15	19	11	25	20	536540	111370	287390	77327	173870	183670	0		1.17658	0.413069	0.706175	0.711087	0.530758	0.906907		0.708631
Q9P2E9;A0A087WVV2;F8W7S5;A0A087WU26;Q8N4C6;V9GY78;H0YDJ4;H9KV85;E9PN67;C9J066	Ribosome-binding protein 1	RRBP1	23	19	16	6	28	17	296090	345890	220230	19301	466570	150080	0		0.649297	1.2829	0.541149	0.177489	1.42426	0.74105		0.695173
A0A494C0G5;A0A087X208;A0A494C1I6		AGRN	4	1	7	1	4	1	397190	134430	116380	124780	232920	136570	0		0.870999	0.498598	0.285969	1.14746	0.711015	0.674342		0.692678
P46940;A0A0J9YXZ5;H0YLE8;A0A087X225;H0YKA5;A0A087WWP1	Ras GTPase-activating-like protein IQGAP1	IQGAP1	56	31	34	14	42	26	386950	195380	252510	38446	120090	155860	0		0.848544	0.724661	0.620468	0.353544	0.366589	0.76959		0.672564
P33176	Kinesin-1 heavy chain	KIF5B	26	9	26	0	37	24	225370	106550	801870	0	370490	179890	1		0.494215	0.395192	1.97036	0	1.13096	0.888243		0.691229
F5H6I7		ATL3	1	1	1	0	1	4	350000	22820	280300	0	221670	138390	1		0.767516	0.084639	0.688753	0	0.676673	0.683328		0.680001
O00186	Syntaxin-binding protein 3	STXBP3	22	8	11	6	18	11	323440	216690	156020	81443	119330	134680	0		0.709273	0.803699	0.383372	0.748938	0.364269	0.665009		0.687141
P32119;A6NIW5	Peroxiredoxin-2	PRDX2	9	6	7	3	6	7	288450	332810	424810	53047	180380	146020	0		0.632543	1.23439	1.04384	0.487812	0.550631	0.721003		0.676773
Q13439;H0Y6I0;C9JHJ5;A0A087WTW2;E7EVX2	Golgin subfamily A member 4	GOLGA4	69	24	48	0	74	40	170840	151640	337340	0	245820	225760	1		0.374636	0.56243	0.828912	0	0.750394	1.11473		0.656412
Q9UHN6;B4E1B9;F5H6B2;H3BLX9;H3BLY0	Transmembrane protein 2	TMEM2	27	12	8	8	12	14	325520	241660	94212	70393	89660	231360	0		0.713834	0.896312	0.231498	0.647323	0.273697	1.14239		0.680579
Q9NZM1;H0YD14	Myoferlin	MYOF	49	19	15	20	27	19	191760	337560	224560	88563	277200	91808	0		0.420511	1.252	0.551789	0.814412	0.846185	0.45332		0.6831
O75955;A0A140T9R1;A0A140T9W4;A2AB09;A0A140T9X0;A2AB10;A0A140T974;A2AB12;A0A140T959;A2AB11;A0A0G2JJQ6;A2AB13;A0A140T9C3;A0A140T910;A0A140T957;A0A140T9B1;A0A140T907;A0A140T905;A2ABJ5	Flotillin-1	FLOT1	27	14	11	9	17	12	1005100	201530	206430	101150	101780	117940	0		2.20409	0.747471	0.50724	0.93016	0.310695	0.582352		0.664912
P61158;B4DXW1;F8WDR7;Q9P1U1;Q9C0K3;F8WEW2;F8WE84;A0A0A0MTI9;H7C4J1;C9IZN3	Actin-related protein 3	ACTR3	12	7	13	6	14	7	263770	194830	468100	46285	256720	66647	0		0.578422	0.722621	1.15022	0.42563	0.783667	0.329083		0.650521
Q96QD8;F8VUY8;F8VQW8	Sodium-coupled neutral amino acid transporter 2	SLC38A2	6	3	3	1	6	3	1490900	166370	177380	100760	222840	117160	0		3.2694	0.617063	0.435858	0.926574	0.680245	0.578501		0.648654
P49736;H0Y8E6	DNA replication licensing factor MCM2	MCM2	18	0	12	0	27	8	131890	0	445270	0	358190	210380	2		0.289222	0	1.09412	0	1.09342	1.03879		0.664008
P51572;A0A2R8Y5M6;C9JSP1;C9JQ75;C9J0M4;C9JM14;C9JMD7	B-cell receptor-associated protein 31	BCAP31	6	3	7	0	9	5	272020	100790	570740	0	256600	144330	1		0.596514	0.373828	1.40242	0	0.783301	0.712658		0.654586
O14745;J3QRP6	Na(+)/H(+) exchange regulatory cofactor NHE-RF1	SLC9A3R1	8	8	6	3	7	11	233010	443080	82149	85882	179590	345790	0		0.510968	1.64338	0.201857	0.789758	0.548219	1.70741		0.668988
P17858	ATP-dependent 6-phosphofructokinase, liver type	PFKL	18	5	20	2	22	6	402100	105770	948370	26203	941600	67173	0		0.881766	0.392299	2.33034	0.240959	2.87434	0.33168		0.637033
P51665	26S proteasome non-ATPase regulatory subunit 7	PSMD7	12	0	12	1	13	6	292730	0	379360	0	543610	133340	2		0.641929	0	0.932164	0	1.65943	0.658393		0.650161
P22234;E9PBS1;D6RF62	Multifunctional protein ADE2;Phosphoribosylaminoimidazole-succinocarboxamide synthase;Phosphoribosylaminoimidazole carboxylase	PAICS	11	8	16	2	22	7	146640	207200	531710	17756	633680	102360	0		0.321567	0.768501	1.30652	0.163281	1.93438	0.505423		0.636962
Q9Y289;E7EW41;E7ERE1;E7ENG0;E7EW78;E7ENN0;E7EMX0	Sodium-dependent multivitamin transporter	SLC5A6	8	2	5	3	6	4	792130	159500	153270	77747	263730	84354	0		1.73706	0.591583	0.376615	0.71495	0.805066	0.416515		0.653266
O75083;D6RD66	WD repeat-containing protein 1	WDR1	17	5	17	2	17	6	356550	121590	731030	24598	451220	67611	0		0.78188	0.450975	1.79629	0.226199	1.3774	0.333843		0.616427
P35222;A0A2R8Y804;A0A2R8Y543;A0A2R8Y5C3;A0A2R8Y750;B4DGU4;A0A2R8YCH5;A0A2R8Y5A3;A0A2R8Y5Z1;A0A2R8Y7Z0;A0A2R8Y6G0;A0A2R8Y815;A0A2R8YG06	Catenin beta-1	CTNNB1	16	10	9	5	10	9	257560	357860	261630	55138	77197	276480	0		0.564804	1.3273	0.642877	0.507041	0.235653	1.36518		0.603841
P26640;A0A140T936;A0A140T904;A2ABF4;A0A0G2JJT9;A0A140T954	Valine--tRNA ligase	VARS	19	1	18	0	34	9	388240	0	627650	0	403070	75698	2		0.851373	0	1.54226	0	1.23042	0.373774		0.612573
P62701;P22090;C9JEH7;Q8TD47	40S ribosomal protein S4, X isoform	RPS4X	11	4	13	0	16	0	330550	129470	388130	0	462480	0	2		0.724864	0.480202	0.953713	0	1.41177	0		0.602533
P50395;Q5SX87;V9GYF8;Q5SX90;Q5SX91;V9GYJ7;Q5SX86	Rab GDP dissociation inhibitor beta	GDI2	17	9	10	9	18	9	607630	177820	448370	59894	157470	116010	0		1.33247	0.659531	1.10173	0.550776	0.480695	0.572822		0.616177
P02786;G3V0E5;F8WBE5	Transferrin receptor protein 1;Transferrin receptor protein 1, serum form	TFRC	19	14	7	11	23	11	244760	434900	232320	90532	188780	131050	0		0.536735	1.61304	0.570857	0.832519	0.576273	0.647085		0.611679
Q08431;H0YKS8;A0A087WUV5	Lactadherin;Lactadherin short form;Medin	MFGE8	12	5	3	4	7	5	357550	155880	50834	73098	117210	146010	0		0.784073	0.578156	0.124909	0.672198	0.357797	0.720953		0.625177
P63010;A0A087X253;A0A087WU93;A0A087WZQ6;A0A087WYD1;K7EN71;K7ERB2;K7EJ01;H7C034;A0A087WXS3;K7EKZ5;K7EJX1	AP-2 complex subunit beta	AP2B1	16	3	8	0	13	5	330350	170030	310490	0	151770	117720	1		0.724426	0.630638	0.762936	0	0.463295	0.581266		0.605952
Q9Y262;B0QY89;B0QY90;C9JHP4;C9K0Q7;H7C3A0;H0Y7E6	Eukaryotic translation initiation factor 3 subunit L	EIF3L	14	4	18	0	21	7	611040	30610	398860	0	548750	40759	1		1.33995	0.113532	0.980079	0	1.67512	0.201256		0.590667
P49588;H3BPK7	Alanine--tRNA ligase, cytoplasmic	AARS	25	11	31	6	32	12	234200	126620	954070	72856	431130	119480	0		0.513578	0.469631	2.34434	0.669973	1.31607	0.589956		0.629965
H3BVC8;Q16651	Prostasin;Prostasin light chain;Prostasin heavy chain	PRSS8	6	1	3	1	1	1	417900	240220	323450	0	0	79683	2		0.916414	0.890972	0.794781	0	0	0.393451		0.594116
Q99613;B5ME19	Eukaryotic translation initiation factor 3 subunit C;Eukaryotic translation initiation factor 3 subunit C-like protein	EIF3C;EIF3CL	17	3	15	3	20	9	424040	45288	278930	14168	502780	102900	0		0.929879	0.167972	0.685387	0.130287	1.53479	0.508089		0.596738
O95782	AP-2 complex subunit alpha-1	AP2A1	19	9	7	2	17	9	296720	142300	286920	35375	261010	97868	0		0.650678	0.527788	0.70502	0.325303	0.796763	0.483243		0.589233
P61225	Ras-related protein Rap-2b	RAP2B	5	2	3	1	4	3	388110	87179	115610	138860	88175	357150	0		0.851088	0.323345	0.284077	1.27694	0.269164	1.7635		0.587216
Q9UN37	Vacuolar protein sorting-associated protein 4A	VPS4A	11	4	7	0	2	5	630740	195080	159590	0	192580	124200	1		1.38315	0.723548	0.392145	0	0.587873	0.613262		0.600567
O60701;D6RHF4;E9PBD2;E7ER95;E7ER83;E7ETF4;E7EV97	UDP-glucose 6-dehydrogenase	UGDH	14	6	22	4	21	5	191300	203620	839930	46240	735120	81324	0		0.419502	0.755223	2.06388	0.425216	2.24404	0.401553		0.590219
P30153;B3KQV6;C9J9C1;E9PH38	Serine/threonine-protein phosphatase 2A 65 kDa regulatory subunit A alpha isoform	PPP2R1A	16	4	16	3	17	6	261580	124430	514140	30428	202420	125600	0		0.57362	0.461509	1.26334	0.279811	0.61791	0.620175		0.595765
P56192	Methionine--tRNA ligase, cytoplasmic	MARS	25	0	26	0	29	8	390930	0	1011700	0	450360	64631	2		0.857272	0	2.48595	0	1.37478	0.319128		0.5882
P30043;A0A2R8YEP4;M0R192;A0A2R8Y7Y9;M0QZL1	Flavin reductase (NADPH)	BLVRB	6	2	3	1	5	3	389810	267390	48718	0	99093	455540	1		0.854816	0.991745	0.11971	0	0.302493	2.24932		0.578654
P01137;A0A499FJK2	Transforming growth factor beta-1;Latency-associated peptide	TGFB1	6	4	1	3	12	5	350080	145820	0	18119	202600	167320	1		0.767692	0.540844	0	0.16662	0.61846	0.826176		0.579652
Q9UMS4	Pre-mRNA-processing factor 19	PRPF19	13	3	13	0	9	8	275610	98555	959800	0	921010	116330	1		0.604386	0.365539	2.35842	0	2.81149	0.574403		0.589394
P10809;C9JL25;E7EXB4;E7ESH4;C9JL19;C9JCQ4	60 kDa heat shock protein, mitochondrial	HSPD1	12	7	7	8	21	2	520050	305380	90724	68274	187000	64368	0		1.14042	1.13265	0.222927	0.627837	0.570839	0.31783		0.599338
Q99873;E9PKG1;E9PIX6	Protein arginine N-methyltransferase 1	PRMT1	15	1	13	2	18	11	351950	0	668680	9619	582960	79221	1		0.771792	0	1.64308	0.0884549	1.77955	0.391169		0.581481
Q86UP2;G3V4Y7;B7Z6P3;G3V5P0;H0YJP2;H0YJZ8;G3V5G2;H0YJV5	Kinectin	KTN1	13	10	43	0	45	19	53007	127380	784070	0	217740	210670	1		0.116239	0.47245	1.92662	0	0.664676	1.04023		0.568563
Q9C0H2;H7C3T6	Protein tweety homolog 3	TTYH3	8	6	5	4	7	7	409220	505820	60858	23939	74674	247520	0		0.89738	1.87608	0.14954	0.220139	0.227951	1.22218		0.562665
Q9ULA0;E5RIA4;E7ETB3;B9ZVU2;F8WAN0;E5RJ35;E7EPX3;C9JBE1;E7EMB6	Aspartyl aminopeptidase	DNPEP	14	8	8	4	10	3	264230	239330	107110	63671	251730	67635	0		0.579431	0.887671	0.263191	0.585509	0.768435	0.333961		0.58247
Q92692;K7EKE8	Nectin-2	PVRL2	12	6	2	4	5	3	366180	394670	36396	42904	26392	159600	0		0.802997	1.46382	0.0894323	0.394539	0.0805646	0.788057		0.591298
Q01518;Q5T0R1;Q5T0R9;Q5T0R7;Q5T0R6;Q5T0R5;Q5T0R4;Q5T0R3;Q5T0R2;Q5T0S3	Adenylyl cyclase-associated protein 1	CAP1	7	6	8	7	9	9	288610	175180	626590	56932	156380	99749	0		0.632894	0.649739	1.53966	0.523538	0.477368	0.492531		0.578216
P52907	F-actin-capping protein subunit alpha-1	CAPZA1	8	2	3	3	7	2	219490	188720	116320	44276	204910	135210	0		0.48132	0.699959	0.285822	0.407155	0.625511	0.667626		0.553416
Q9UKS6;A0A0C4DGG1;E9PIY1;E9PJ75;E9PNM9;E9PJ33;E9PIZ6;H0YDM6	Protein kinase C and casein kinase substrate in neurons protein 3	PACSIN3	17	9	7	5	13	7	346040	345550	91243	58821	82948	129030	0		0.758832	1.28164	0.224202	0.540909	0.253208	0.637111		0.58901
P60842;J3KT12;J3QS69;J3KSZ0;J3KTB5;E7EQG2;Q14240;J3QL43;J3KTN0;J3QR64;J3QLN6;J3KS25;J3QKZ9;J3KSN7;J3QL52;E7EMV8;J3KT04;J3KS93	Eukaryotic initiation factor 4A-I;Eukaryotic initiation factor 4A-II;Eukaryotic initiation factor 4A-II, N-terminally processed	EIF4A1;EIF4A2	14	7	0	3	11	15	359670	84564	0	16826	1149700	187420	1		0.788722	0.313646	0	0.154729	3.50959	0.925424		0.551184
Q8IZP0;B6VEX4;A0A0A0MRT6	Abl interactor 1	ABI1	6	3	6	1	6	4	288580	211680	245220	0	79957	104700	1		0.632828	0.785117	0.602555	0	0.244078	0.516977		0.559766
O43399;A0A087WYR3;A0A087WZ51	Tumor protein D54	TPD52L2	3	3	5	4	11	5	72399	136050	97138	176910	312550	125040	0		0.158764	0.504607	0.238688	1.62684	0.954095	0.61741		0.561008
P21579;J3KQA0	Synaptotagmin-1	SYT1	12	8	4	3	11	9	290610	244710	42045	23339	146340	249980	0		0.63728	0.907625	0.103313	0.214622	0.44672	1.23433		0.542
P62249;M0QX76;M0R1M5;M0R3H0;M0R210;Q6IPX4	40S ribosomal protein S16	RPS16	4	2	4	2	9	5	400620	34563	786800	15815	982180	43445	0		0.878521	0.128194	1.93333	0.145432	2.99822	0.214518		0.54652
Q9UBV8	Peflin	PEF1	6	3	4	2	4	2	259910	497060	262740	60339	106230	49847	0		0.569957	1.84359	0.645605	0.554868	0.324279	0.246129		0.562413
Q9NQ84;A8MXZ4;A0A0C4DFY5;J9JIE0	G-protein coupled receptor family C group 5 member C	GPRC5C	6	5	2	3	3	3	332690	281970	170060	20721	46134	136410	0		0.729557	1.04582	0.417871	0.190547	0.140829	0.673552		0.545712
P48556;K7EJC1;K7EJR3;R4GMR5;K7ERW6	26S proteasome non-ATPase regulatory subunit 8	PSMD8	7	3	4	0	12	5	201600	114590	280480	0	385480	128810	1		0.442089	0.425012	0.689196	0	1.17672	0.636025		0.539057
P62913;Q5VVC8	60S ribosomal protein L11	RPL11	4	2	3	1	4	2	369090	64212	581700	0	643850	49317	1		0.809379	0.238161	1.42935	0	1.96543	0.243513		0.526446
P80723	Brain acid soluble protein 1	BASP1	5	4	2	5	5	9	98384	162220	180000	84180	61376	328880	0		0.215747	0.601671	0.442296	0.774107	0.187357	1.62391		0.521984
Q9Y624;A0A087WY82	Junctional adhesion molecule A	F11R	9	6	3	3	5	6	600020	356990	183500	63924	111280	106460	0		1.31579	1.32407	0.450896	0.587835	0.339695	0.525667		0.556751
Q9Y678;H0Y8G2;H0Y8X7	Coatomer subunit gamma-1	COPG1	19	1	26	0	27	5	344860	0	1093000	0	319540	56422	2		0.756245	0	2.68572	0	0.975433	0.278595		0.51742
O43175;A0A286YF22;A0A286YFA2;A0A2C9F2M7;A0A286YFL2;A0A286YFM8;A0A286YF78;A0A286YER3;A0A286YFC8;A0A286YFB2;A0A286YFF3;A0A286YF34;A0A286YFK5;A0A286YFE1	D-3-phosphoglycerate dehydrogenase	PHGDH	8	5	8	6	13	6	82554	111150	730880	86138	197570	73400	0		0.181033	0.412253	1.79592	0.792112	0.603105	0.362427		0.507679
P31939;C9JLK0;F8WEF0;H7C1S2	Bifunctional purine biosynthesis protein PURH;Phosphoribosylaminoimidazolecarboxamide formyltransferase;IMP cyclohydrolase	ATIC	25	10	26	3	37	12	262830	75918	1211100	27024	492030	92672	0		0.576361	0.281578	2.97592	0.248509	1.50198	0.457586		0.516974
Q92878;A0A1W2PQ90;A0A494C1B7;A0A494BZX5;A0A494C122;E7EN38;E7ESD9;A0A494C0Y7;A0A494BZX8;C9JNH8;H7C0P8;E9PM98;A0A494BZW0;H7C0V2	DNA repair protein RAD50	RAD50	27	0	21	0	27	18	111700	0	307800	0	269980	196620	2		0.244947	0	0.756326	0	0.824145	0.97085		0.500637
P61160;F5H6T1	Actin-related protein 2	ACTR2	10	3	8	4	10	4	188910	282510	231960	42387	474050	91299	0		0.414261	1.04782	0.569972	0.389784	1.44709	0.450807		0.51039
P54709;C9JA36;C9JXZ1;H7C547;F8WBY4;C9J6S2;H7C4L9	Sodium/potassium-transporting ATPase subunit beta-3	ATP1B3	7	5	3	3	6	5	780480	94189	214500	63847	154780	69058	0		1.71152	0.349345	0.527069	0.587127	0.472484	0.340988		0.499777
Q08211	ATP-dependent RNA helicase A	DHX9	19	1	24	1	41	8	200640	0	669940	0	811480	118430	2		0.439984	0	1.64618	0	2.47714	0.584772		0.512378
P55060	Exportin-2	CSE1L	16	4	25	1	36	10	207400	66492	704240	0	638610	112370	1		0.454808	0.246618	1.73046	0	1.94943	0.554849		0.504829
P11021	78 kDa glucose-regulated protein	HSPA5	9	4	19	3	33	12	182770	38131	232180	19229	719470	128220	0		0.400797	0.141427	0.570513	0.176827	2.19626	0.633112		0.485655
Q12888;A6NNK5;C9JXV0;H7BZY0;H7C3N7;M0R142;H7C495	Tumor suppressor p53-binding protein 1	TP53BP1	32	5	15	0	21	10	291080	49755	152900	0	193040	133810	1		0.63831	0.18454	0.375706	0	0.589277	0.660714		0.482491
Q8TAA9	Vang-like protein 1	VANGL1	12	4	5	5	7	5	210980	135730	176020	60022	42178	184780	0		0.462659	0.50342	0.432516	0.551953	0.128753	0.912388		0.483039
O43633;M0QXX8;M0R1L7;M0R1T5	Charged multivesicular body protein 2a	CHMP2A	8	6	2	0	4	7	462710	404700	122110	0	57842	140300	1		1.01468	1.50102	0.300049	0	0.176569	0.692759		0.496404
Q01813;B1APP6;H0Y3Y3	ATP-dependent 6-phosphofructokinase, platelet type	PFKP	20	9	25	2	28	8	185510	125350	859150	8630	1212300	106020	0		0.406805	0.464921	2.1111	0.0793602	3.70068	0.523495		0.494208
Q12905;B4DY09;X6R6Z1;A0A0A0MRL0	Interleukin enhancer-binding factor 2	ILF2	12	0	10	3	13	5	361700	0	345330	5786	425120	34779	1		0.793173	0	0.848545	0.0532072	1.29773	0.171728		0.482451
P78347;A0A494C1K3;A0A494C0Q7;C9J6M0	General transcription factor II-I	GTF2I	20	0	20	0	27	12	312270	0	345810	0	197960	74279	2		0.684778	0	0.849724	0	0.604296	0.366767		0.485531
O75874;C9J4N6;C9JJE5;C9JLU6	Isocitrate dehydrogenase [NADP] cytoplasmic	IDH1	10	2	8	4	12	5	83721	53969	664190	46894	295730	118020	0		0.183592	0.20017	1.63205	0.43123	0.90275	0.582747		0.506989
Q04917;A2IDB2;F8WEB6;A2IDB1	14-3-3 protein eta	YWHAH	3	5	5	2	4	7	319590	218300	74706	29539	35784	162920	0		0.70083	0.809671	0.183568	0.271636	0.109235	0.80445		0.486233
P40925;A0A5K1VW95;B9A041;C9JF79;B8ZZ51;C9JRL4;C9JLV6	Malate dehydrogenase, cytoplasmic;Malate dehydrogenase	MDH1	6	3	3	5	6	6	238560	209110	92042	68623	138920	72756	0		0.523139	0.775585	0.226166	0.631047	0.424069	0.359247		0.473604
P30041	Peroxiredoxin-6	PRDX6	11	7	5	4	9	7	208130	132870	261530	52920	161160	74701	0		0.456409	0.492812	0.642632	0.486644	0.491959	0.368851		0.489302
B1AK87;B1AK88		CAPZB	1	5	6	1	2	1	134620	206150	168280	0	210270	112090	1		0.295209	0.764607	0.413498	0	0.641873	0.553467		0.483482
Q9H9H4;F5H1F6;F5H4M0	Vacuolar protein sorting-associated protein 37B	VPS37B	10	4	4	3	7	3	1350500	233020	118440	16922	92677	137510	0		2.96152	0.864267	0.291031	0.155612	0.282907	0.678983		0.485007
Q9Y365;F5GY11;F5H1Z6;F5H8H3;H0YGA9;H0YFF3;F5H8G1;F5H0V7;F5GWK5;H0YH17;F5GY07;H0YGN8;F5H5A8;F5H3G8	PCTP-like protein	STARD10	7	3	9	4	12	3	236410	113430	420120	26046	846540	25595	0		0.518424	0.42071	1.03232	0.239515	2.58416	0.12638		0.469567
P04899;P09471;P19087;A8MTJ3;P11488;A0A1W2PRE1;A2A2R6;A0A1W2PQK2;A0A087WTB6;A0A1W2PRJ7;A0A087WZE5;A0A1W2PS82;A0A3B3IUA8;H3BTM2;A0A1W2PP38	Guanine nucleotide-binding protein G(i) subunit alpha-2	GNAI2	10	4	3	0	6	0	817330	314040	123840	0	205150	0	2		1.79233	1.16477	0.3043	0	0.626244	0		0.465272
P41250	Glycine--tRNA ligase	GARS	12	6	18	2	17	7	128350	119170	927040	0	341870	104210	1		0.281459	0.441999	2.27792	0	1.0436	0.514558		0.478278
Q9UQE7	Structural maintenance of chromosomes protein 3	SMC3	34	0	22	0	32	11	343400	0	191690	0	221580	93516	2		0.753043	0	0.471021	0	0.676398	0.461754		0.466387
Q9Y4L1;A0A087X054;A0A494C039	Hypoxia up-regulated protein 1	HYOU1	16	3	16	0	34	14	154460	57513	229600	0	250660	204370	1		0.338716	0.213315	0.564173	0	0.765168	1.00912		0.451445
O95716	Ras-related protein Rab-3D	RAB3D	3	2	1	1	4	2	274930	273870	0	0	130980	107450	2		0.602895	1.01578	0	0	0.399831	0.530556		0.465194
P07947;J3QRU1	Tyrosine-protein kinase Yes;Non-specific protein-tyrosine kinase	YES1	6	5	4	2	3	4	213140	302020	148300	51730	40481	137540	0		0.467395	1.12019	0.364403	0.475701	0.123573	0.679131		0.471548
P09543;K7EN66;C9K0L8;K7ERZ0;K7ERC4	2,3-cyclic-nucleotide 3-phosphodiesterase	CNP	14	7	8	3	8	10	219920	132910	165040	22556	40733	106690	0		0.482263	0.492961	0.405536	0.207422	0.124342	0.526803		0.4439
P05362;E7ESS4;K7EKL8	Intercellular adhesion molecule 1	ICAM1	9	8	3	4	9	4	287670	186560	99447	64597	52392	73612	0		0.630832	0.691948	0.244361	0.594024	0.159933	0.363474		0.478749
Q15262;Q5TG12;E9PGC5;H0YDP9;H0Y6P5;H0Y6V4;A0A0G2JQF6;P28827;E9PRW2;E7EPS8	Receptor-type tyrosine-protein phosphatase kappa;Protein-tyrosine-phosphatase	PTPRK	24	11	9	7	17	9	231600	158980	39875	92222	113070	81357	0		0.507876	0.589654	0.0979809	0.84806	0.345159	0.401716		0.454796
P13010	X-ray repair cross-complementing protein 5	XRCC5	20	1	25	1	28	9	241820	0	433580	0	582310	76386	2		0.530288	0	1.06539	0	1.77757	0.377171		0.453729
P07384;E9PL37;E9PLX0;E9PJJ3;E9PLC9;E9PMC6;E9PJA6;E9PSA6;E9PQB3;E9PRM1	Calpain-1 catalytic subunit	CAPN1	17	7	12	4	13	4	183420	112840	518110	56142	198160	58531	0		0.402222	0.418521	1.2731	0.516273	0.604906	0.289008		0.467397
Q92542;H0Y6T7;Q5T205;H0Y3Z4	Nicastrin	NCSTN	7	4	0	2	3	2	156410	285850	0	69614	51126	115450	1		0.342992	1.06021	0	0.64016	0.156068	0.570057		0.456525
P31947	14-3-3 protein sigma	SFN	4	1	3	2	3	4	357620	0	106560	67718	103340	264580	1		0.784226	0	0.261839	0.622724	0.315457	1.30642		0.469091
O00592	Podocalyxin	PODXL	5	4	2	2	2	4	43910	297910	86393	79415	48136	145320	0		0.0962904	1.10494	0.212285	0.730288	0.146941	0.717546		0.464916
P11233;H7C3P7	Ras-related protein Ral-A	RALA	2	2	3	2	2	3	861910	122090	311240	29846	140420	81999	0		1.89009	0.45283	0.764779	0.274459	0.428648	0.404886		0.440739
Q14789;E7EU81;H0Y867	Golgin subfamily B member 1	GOLGB1	46	4	46	0	67	33	164200	82393	223300	0	169110	125940	1		0.360075	0.305594	0.548693	0	0.516228	0.621854		0.438151
Q9H0X4;B4DGG1;C9JP72;H7C2U8;C9J3Y6;C9IYB9;C9K0C5;C9J1M4;C9J8V3;C9JJN3;C9JR71;C9JTF7;H7C3L6	Protein ITFG3	ITFG3	11	5	7	2	7	7	174230	210930	72851	58353	51648	202880	0		0.38207	0.782335	0.17901	0.536605	0.157661	1.00176		0.459337
P59998;F8WCF6;F8WDD7;A0A0A6YYG9;H7C0A3;F8WDW3;F8WE39;R4GN08	Actin-related protein 2/3 complex subunit 4	ARPC4;ARPC4-TTLL3	4	3	4	3	4	5	254820	77144	195960	45899	183870	61423	0		0.558796	0.286126	0.481513	0.42208	0.561284	0.303288		0.451797
O00303;H0YDT6	Eukaryotic translation initiation factor 3 subunit F	EIF3F	6	1	4	1	9	3	403470	0	209770	0	672230	73741	2		0.884771	0	0.515447	0	2.05206	0.364111		0.439779
Q9UQ80;F8VR77;F8W0A3;H0YIN7	Proliferation-associated protein 2G4	PA2G4	5	5	13	3	14	4	90759	144320	1442000	14504	208850	70860	0		0.199026	0.53528	3.54328	0.133377	0.637539	0.349885		0.442583
Q06210	Glutamine--fructose-6-phosphate aminotransferase [isomerizing] 1	GFPT1	17	5	15	1	24	8	250410	35950	209030	0	413560	73255	1		0.549125	0.133338	0.513629	0	1.26244	0.361711		0.43767
Q96QK1	Vacuolar protein sorting-associated protein 35	VPS35	15	5	19	2	24	8	252490	44416	658960	7715	377810	64896	0		0.553686	0.164738	1.6192	0.070946	1.15331	0.320437		0.437062
Q13228;A6PVX1;F2Z2W8;F8WCR4;H0Y532;C9JVL0	Selenium-binding protein 1	SELENBP1	10	2	9	0	14	3	225160	99067	275080	0	256020	19763	1		0.493754	0.367438	0.675927	0	0.78153	0.0975837		0.430596
P28676;H7BXD5;H7C2Z6;C9JIZ3;C9JWQ8;C9JV47	Grancalcin	GCA	10	5	4	1	7	1	282390	224160	184910	0	130560	0	2		0.619254	0.831405	0.454361	0	0.398549	0		0.426455
Q14683;G8JLG1;H0Y7K8;V9GY57	Structural maintenance of chromosomes protein 1A;Structural maintenance of chromosomes protein	SMC1A	45	0	26	0	40	12	429220	0	178690	0	201050	87692	2		0.941238	0	0.439077	0	0.613728	0.432997		0.436037
P55786;E9PLK3;A6NEC2;H0YDG0;E9PP11;E9PJY4;E9PJ74;E9PPD4;E9PRQ5;H0YCQ5;E9PJF9;E9PPZ2	Puromycin-sensitive aminopeptidase	NPEPPS	26	12	25	0	31	15	195650	54375	906990	0	485300	89742	1		0.429042	0.201676	2.22866	0	1.48143	0.443119		0.43608
P62745	Rho-related GTP-binding protein RhoB	RHOB	4	2	1	1	3	3	204250	303660	0	0	131540	176170	2		0.4479	1.12627	0	0	0.401541	0.869874		0.424721
E7EQL5;E7EV09;E9PGG1;E7ETL8;E7EQU2;E7EUM4;E7ERR6;E7ERH4;E7ET01;E7ESD3;E7EMU4;E7EU01		DYNC1I2	5	1	2	1	9	3	163490	0	618150	0	162950	102760	2		0.358518	0	1.51892	0	0.497424	0.507398		0.427971
O14980;C9JKM9;C9IZS4;C9JQ02;C9JV99;C9J673;F8WF71;C9IYM2;H7BZC5;C9JF49	Exportin-1	XPO1	24	3	27	0	32	9	177330	21402	489020	0	432340	95813	1		0.388868	0.0793796	1.20162	0	1.31977	0.473096		0.430982
Q13155;A8MU58	Aminoacyl tRNA synthase complex-interacting multifunctional protein 2	AIMP2	6	2	7	0	6	3	261300	0	864770	0	875770	54785	2		0.573006	0	2.12491	0	2.67339	0.270512		0.421759
Q96TA1	Niban-like protein 1	FAM129B	17	3	12	2	7	6	209220	245330	180000	11929	123890	81350	0		0.458799	0.909924	0.442296	0.109697	0.378188	0.401682		0.421989
Q13425;A0A0G2JM75;J3KT21;H0YCS0;A0A140TA73	Beta-2-syntrophin	SNTB2	15	5	4	2	7	7	166690	197850	117610	54427	55670	152270	0		0.365535	0.733822	0.288991	0.500502	0.169939	0.751863		0.433019
P53801;A8MXQ1;A8MZH8	Pituitary tumor-transforming gene 1 protein-interacting protein	PTTG1IP	2	2	2	0	2	1	1343100	58509	498200	0	197170	44356	1		2.94529	0.217009	1.22418	0	0.601884	0.219017		0.41045
P54753	Ephrin type-B receptor 3	EPHB3	6	5	1	3	2	6	401230	99259	0	52545	117640	108360	1		0.879859	0.36815	0	0.483196	0.35911	0.535049		0.425673
P06396;A0A0A0MS51;A0A0A0MT01	Gelsolin	GSN	2	0	10	0	6	8	371410	0	208280	0	95836	120700	2		0.814466	0	0.511786	0	0.29255	0.59598		0.402168
Q14152	Eukaryotic translation initiation factor 3 subunit A	EIF3A	30	2	23	0	32	12	244230	0	611420	0	444570	57765	2		0.535573	0	1.50238	0	1.3571	0.285226		0.410399
P05198	Eukaryotic translation initiation factor 2 subunit 1	EIF2S1	6	3	9	1	12	3	79240	90822	194240	0	233320	100340	1		0.173766	0.336857	0.477287	0	0.712236	0.495449		0.407072
P35080;C9J712;C9J0J7;C9JQ45;G5E9Q6	Profilin-2;Profilin	PFN2	2	2	1	1	4	2	84189	168360	0	0	275790	198800	2		0.184618	0.624444	0	0	0.841881	0.981615		0.404531
P58107;A0A075B730	Epiplakin	EPPK1	40	0	30	0	47	7	219690	0	283490	0	171250	67370	2		0.481759	0	0.696592	0	0.52276	0.332653		0.407206
P55884;C9JQN7	Eukaryotic translation initiation factor 3 subunit B	EIF3B	20	3	14	2	25	9	216310	16179	252420	12322	466050	68799	0		0.474347	0.0600076	0.620247	0.113311	1.42267	0.339709		0.407028
Q9NP79;A0A087WY55;Q5TGM0	Vacuolar protein sorting-associated protein VTA1 homolog	VTA1	7	5	6	0	7	2	425850	157990	354160	0	66173	45401	1		0.933848	0.585982	0.870242	0	0.202001	0.224176		0.405079
Q14160;A0A0G2JNZ2;A0A0G2JPP5;A0A0G2JMS7;H0YCG0	Protein scribble homolog	SCRIB	16	5	7	3	11	7	261070	117870	144280	28491	99210	151270	0		0.572501	0.437178	0.354525	0.261999	0.30285	0.746926		0.395851
P60660;F8VPF3;F8W1R7;J3KND3;G8JLA2;G3V1V0;B7Z6Z4;F8VZU9;G3V1Y7;F8W180;P14649;F8VXL3;H0YI43;F8W1I5	Myosin light polypeptide 6	MYL6	3	4	3	4	4	5	58590	165680	135150	54042	82443	129220	0		0.128482	0.614504	0.332091	0.496962	0.251667	0.638049		0.414526
Q9NY33;E9PQ14;G3V1D3;G3V180;E9PNX5;E9PKK8;E9PPK9	Dipeptidyl peptidase 3	DPP3	13	4	10	1	14	6	236240	49106	333350	14719	333610	57311	0		0.518051	0.182133	0.819108	0.135354	1.01838	0.282984		0.400518
P12956;B1AHC9	X-ray repair cross-complementing protein 6	XRCC6	23	1	25	0	29	11	229390	0	587360	0	378850	59702	2		0.50303	0	1.44326	0	1.15648	0.294791		0.39891
Q16531;F5GY55;F5GWI0;F5GZY8;F5H2L3;F5GYG8;F5H198	DNA damage-binding protein 1	DDB1	19	5	17	6	30	6	179990	52937	157020	50216	166510	51237	0		0.394701	0.196342	0.38583	0.461779	0.508291	0.252993		0.390265
P47897;A0A1B0GVU9;B4DDN1;A0A0U1RQT0;H7C0R3;C9J165;A0A0U1RRI9;A0A0U1RQL2;A0A0U1RQE9;A0A0U1RQU2;A0A0U1RQM8;A0A0U1RQX5;A0A0U1RQQ5;A0A0U1RR66;A0A1B0GTT3;A0A0U1RRC8;A0A0U1RQX9;A0A0U1RR79;F2Z2V6;A0A0U1RQJ6;A0A0U1RRJ7	Glutamine--tRNA ligase	QARS	17	1	22	0	24	8	156450	0	294590	0	251130	93373	2		0.34308	0	0.723867	0	0.766603	0.461048		0.402064
P07741;H3BQF1;H3BQZ9;H3BQB1;H3BSW3	Adenine phosphoribosyltransferase	APRT	8	3	6	0	10	3	161040	100300	831090	0	273930	87253	1		0.353145	0.372011	2.04215	0	0.836203	0.430829		0.40142
O75396;A0A087X1A9	Vesicle-trafficking protein SEC22b	SEC22B	6	2	5	0	4	4	317270	18922	86275	0	275260	118520	1		0.695742	0.0701813	0.211995	0	0.840263	0.585216		0.398606
P78527	DNA-dependent protein kinase catalytic subunit	PRKDC	8	0	50	0	104	19	78059	0	242360	0	303380	148460	2		0.171176	0	0.595527	0	0.926102	0.733051		0.383351
P20700;E9PBF6;A0A0D9SFE5;A0A0D9SFY5	Lamin-B1	LMNB1	22	7	10	1	17	8	276520	107200	150960	0	114790	93885	1		0.606382	0.397603	0.370939	0	0.35041	0.463576		0.384271
P63151;A0A590UJY3;A0A590UJJ1;Q66LE6;E5RIY1;E5RFR9;Q00005;E5RHQ2;E5RJV2;H0YB06	Serine/threonine-protein phosphatase 2A 55 kDa regulatory subunit B alpha isoform	PPP2R2A	7	3	9	0	8	3	63738	82506	192460	0	229270	98719	1		0.139771	0.306013	0.472913	0	0.699873	0.487445		0.389463
O75643;A0A494C1A5	U5 small nuclear ribonucleoprotein 200 kDa helicase	SNRNP200	24	0	41	0	65	8	145420	0	346880	0	343460	95519	2		0.318892	0	0.852354	0	1.04845	0.471644		0.395268
A0A1W2PNV4;C9JEY1;C9K057;E9PF58		ARPC1B	2	1	2	1	2	0	122290	222650	202470	49542	57916	74477	0		0.26817	0.825805	0.497509	0.455581	0.176795	0.367745		0.411663
Q16625;A0A0G2JMZ8	Occludin	OCLN	6	4	1	2	4	4	372970	231400	0	22718	66706	117430	1		0.817887	0.858258	0	0.208911	0.203628	0.579834		0.394373
Q00839;A0A1W2PP35;A0A1W2PPS1;Q5RI18;A0A1X7SBS1;A0A1W2PQL0;A0A1W2PP34;A0A1W2PPL4;A0A1W2PPH7;A0A1W2PRZ7;A0A1W2PQ74;A0A1W2PQD4;A0A1W2PPE9;A0A1W2PRI6;A0A1W2PP22	Heterogeneous nuclear ribonucleoprotein U	HNRNPU	7	0	11	0	13	6	102810	0	340600	0	283490	112550	2		0.225452	0	0.836922	0	0.865386	0.555738		0.390595
P33991;A0A3B3IU45;A0A3B3IT92;A0A3B3IS57;E5RG31;A0A3B3ITP6;A0A3B3IRR8	DNA replication licensing factor MCM4	MCM4	17	0	18	0	26	4	212060	0	243070	0	334390	60725	2		0.465027	0	0.597272	0	1.02076	0.299842		0.382434
M0QY43		MYH14	14	2	11	0	24	17	183530	35693	202040	0	249740	73500	1		0.402464	0.132385	0.496453	0	0.76236	0.362921		0.382692
P23634	Plasma membrane calcium-transporting ATPase 4	ATP2B4	15	4	4	2	6	3	204080	89125	86345	49304	57333	104900	0		0.447528	0.330563	0.212167	0.453392	0.175016	0.517965		0.389045
Q13308;C9JQR6;H0Y8F1;H7C5L0;Q86X91	Inactive tyrosine-protein kinase 7	PTK7	13	6	6	4	7	6	177040	198570	50483	41921	38110	127990	0		0.388232	0.736492	0.124047	0.385499	0.116335	0.631976		0.386865
A5D8V6;F5H4Q5	Vacuolar protein sorting-associated protein 37C	VPS37C	6	4	3	1	2	6	411280	104700	96510	0	115750	252340	1		0.901897	0.38833	0.237144	0	0.35334	1.24598		0.370835
Q96CW1;A0A087WY71;E9PFW3;C9JJ47;C9JGT8;C9JJD3;C9JTK4;C9JPV8;H7C4C3	AP-2 complex subunit mu	AP2M1	10	3	7	2	11	4	150880	79501	274500	0	152210	86594	1		0.330865	0.294868	0.674501	0	0.464638	0.427575		0.37922
Q08345;A0A0G2JI85;A0A0G2JNZ7;A0A0A0MSX3;H0Y9F4	Epithelial discoidin domain-containing receptor 1	DDR1	13	7	0	3	4	7	287520	160380	0	28028	46426	105810	1		0.630504	0.594846	0	0.257741	0.141721	0.522458		0.3901
Q99829;B0QZ18;F2Z2V0;A6PVH9;E7ENH5;Q5JX56;Q5JX58;Q5JX59;Q5JX60;Q5JX44;Q5JX45;Q5JX55;H0Y524;Q5JX61;Q5JX52;Q5JX54;E7EV27;Q5JX57;Q5JX53	Copine-1	CPNE1	8	4	5	3	4	3	327640	118830	326500	34917	75958	32017	0		0.718483	0.440738	0.802276	0.321091	0.231871	0.15809		0.380915
P35241;A0A2R8Y5S7;A0A2R8Y7M3;E9PNV3;A0A2R8Y5P0;A0A2R8Y4H6	Radixin	RDX	11	6	5	8	9	0	198880	104300	139230	140370	43919	0	1		0.436125	0.386847	0.342116	1.29082	0.134068	0		0.364481
P02751;H0Y7Z1	Fibronectin;Anastellin;Ugl-Y1;Ugl-Y2;Ugl-Y3	FN1	35	17	17	8	23	15	196840	138940	64884	34978	124650	73054	0		0.431651	0.515326	0.159433	0.321652	0.380508	0.360719		0.370614
P61978;Q5T6W2	Heterogeneous nuclear ribonucleoprotein K	HNRNPK	9	4	1	1	12	4	113750	53721	734460	0	519210	100700	1		0.249443	0.19925	1.80472	0	1.58495	0.497226		0.373335
Q13547;Q5TEE2	Histone deacetylase 1	HDAC1	5	0	4	0	5	1	74761	0	421870	0	445810	118560	2		0.163944	0	1.03662	0	1.36089	0.585414		0.374679
P14625;F8W026;Q96GW1;A0A1W2PRR1;Q58FF3;H0YIV0	Endoplasmin	HSP90B1	6	2	12	0	25	16	64003	51985	213840	0	393670	213230	1		0.140352	0.192811	0.525448	0	1.20172	1.05287		0.35913
A0A2U3TZN6;O14936;A0A2R8YE77;A0A2U3TZM1;A0A2U3TZM4;A0A2R8YEK3;A0A2R8YFN5;A0A2R8Y6F8;A0A2R8Y3B3;Q5JS72;Q5JS79;A0A2R8YEJ7;A0A2R8Y4K4;A0A2R8YGH2;A0A2R8Y6D8;A0A2R8Y7X6;A0A2R8Y472	Peripheral plasma membrane protein CASK	CASK	0	10	18	5	0	17	53361	183910	166500	36223	0	152530	1		0.117016	0.682119	0.409124	0.333101	0	0.753147		0.371113
O15145;C9JZD1;F8VR50	Actin-related protein 2/3 complex subunit 3	ARPC3	4	4	5	3	3	3	108980	146560	303270	23502	156820	43310	0		0.238983	0.543588	0.745195	0.216121	0.478711	0.213852		0.358847
P52209;K7EM49;K7ELN9;K7EMN2;K7EPF6	6-phosphogluconate dehydrogenase, decarboxylating	PGD	10	3	11	2	15	6	157680	170620	136930	36265	241620	78744	0		0.345777	0.632826	0.336464	0.333487	0.737573	0.388814		0.367296
Q9UL25	Ras-related protein Rab-21	RAB21	11	1	6	2	6	4	383360	109500	145340	42060	113100	44613	0		0.840671	0.406133	0.357129	0.386777	0.345251	0.220286		0.371953
O95858;H7C285	Tetraspanin-15	TSPAN15	9	4	4	2	7	5	554780	80265	96281	21959	133730	132210	0		1.21658	0.297701	0.236582	0.201932	0.408226	0.652813		0.352964
P46777;A0A2R8Y6J3;Q5T7N0;A0A2R8Y4A2	60S ribosomal protein L5	RPL5	7	1	7	0	9	3	139400	0	792000	0	553940	83781	2		0.305691	0	1.9461	0	1.69097	0.413685		0.359688
Q99808	Equilibrative nucleoside transporter 1	SLC29A1	10	4	5	4	5	5	166720	160320	36601	39590	50560	120920	0		0.365601	0.594624	0.089936	0.364064	0.15434	0.597067		0.364832
P61020	Ras-related protein Rab-5B	RAB5B	4	3	3	1	2	2	220920	42925	210350	0	305660	45558	1		0.484456	0.159208	0.516872	0	0.933062	0.224952		0.354704
P62140;C9J9S3;C9JP48	Serine/threonine-protein phosphatase PP1-beta catalytic subunit	PPP1CB	6	2	4	0	6	2	109220	84760	378350	0	173790	81874	1		0.239509	0.314373	0.929682	0	0.530514	0.404269		0.359321
P61289;B3KQ25;K7ESG5;K9J957;A0A087WTV2;K7ENH2;K7EMD0;K7EPX6;K7EKR3;B7Z8D3	Proteasome activator complex subunit 3	PSME3	10	5	6	5	8	2	159560	179420	63654	151330	112950	29995	0		0.3499	0.665465	0.156411	1.39161	0.344793	0.148106		0.347346
O15162;C9J0H3;C9J9P4;C9JE06;C9J7K9	Phospholipid scramblase 1	PLSCR1	9	3	1	1	5	3	299580	110910	0	0	91746	89579	2		0.65695	0.411363	0	0	0.280065	0.442314		0.345714
P61247;D6RAT0;D6RG13;D6R9B6;D6RB09;H0Y9Y4;E9PFI5;D6RED7;D6RAS7;H0Y8L7;D6RGE0;D6RI02	40S ribosomal protein S3a	RPS3A	7	3	8	2	13	4	186130	27958	543730	20344	236540	59336	0		0.408165	0.103696	1.33605	0.18708	0.722065	0.292983		0.350574
Q9UM47;M0QX38;M0R3C9	Neurogenic locus notch homolog protein 3;Notch 3 extracellular truncation;Notch 3 intracellular domain	NOTCH3	35	11	5	5	21	14	244690	157400	62484	27393	81162	92940	0		0.536581	0.583794	0.153536	0.251902	0.247756	0.45891		0.355406
P12830;A0A087WXI5;A0A087WX17;A0A087WU43;H3BNC6;H3BVI7;J3QKP1	Cadherin-1;E-Cad/CTF1;E-Cad/CTF2;E-Cad/CTF3	CDH1	5	9	2	2	6	6	334050	885630	146050	22803	84467	68580	0		0.732539	3.28479	0.358874	0.209693	0.257845	0.338627		0.348751
Q9P2J5;A0A087WXY1	Leucine--tRNA ligase, cytoplasmic	LARS	19	1	33	0	35	7	207340	0	428480	0	277100	48230	2		0.454677	0	1.05286	0	0.84588	0.238145		0.346411
Q07866;G3V2E7;F8W6L3;G3V3H3;G3V5R9;E7EVH7;G5E9S8;G3V2P7;H0YJU9;H0YJL0;H0YJT3;H0YG16	Kinesin light chain 1	KLC1	6	5	7	1	11	3	90677	82176	270870	0	123140	110740	1		0.198846	0.304789	0.665582	0	0.375899	0.546801		0.340344
C9JNZ1;C9JTZ5;C9JUW1;C9JWG0;C9JVG3;F2Z3H1;C9J3M0;F2Z3P4;F8WC70		UGP2	8	2	5	4	3	1	100970	123200	36498	121540	152350	35898	0		0.221417	0.456947	0.0896829	1.11766	0.465066	0.177254		0.339182
O00391	Sulfhydryl oxidase 1	QSOX1	16	7	6	3	10	4	228710	154000	70171	16567	52880	140020	0		0.501539	0.571183	0.172424	0.152348	0.161422	0.691377		0.336982
P08069;C9J5X1;H0YNR0;H0YMJ5;H3BSZ8	Insulin-like growth factor 1 receptor;Insulin-like growth factor 1 receptor alpha chain;Insulin-like growth factor 1 receptor beta chain;Tyrosine-protein kinase receptor	IGF1R	17	12	3	4	10	10	193260	109060	43269	32332	38777	118920	0		0.4238	0.404502	0.106321	0.29732	0.118371	0.587191		0.350911
P17844;J3KTA4;J3KRZ1;J3QRQ7;J3QSF1;X6RLV5;J3QR02;J3KRX8;J3KTQ4	Probable ATP-dependent RNA helicase DDX5	DDX5	7	0	6	0	11	3	188590	0	105200	0	177440	100180	2		0.41356	0	0.258497	0	0.541656	0.494659		0.336029
P41091;Q2VIR3;H7BZU1	Eukaryotic translation initiation factor 2 subunit 3;Putative eukaryotic translation initiation factor 2 subunit 3-like protein	EIF2S3;EIF2S3L	9	3	12	2	17	5	181020	22352	663540	0	513600	58598	1		0.396959	0.0829032	1.63045	0	1.56782	0.289339		0.343149
A0A087X1S3		HUWE1	28	5	53	1	72	14	146260	29633	266790	0	352120	74526	1		0.320734	0.109908	0.655556	0	1.07489	0.367987		0.34436
Q5T4S7;A0A0A0MSW0;X6R960;Q5TBN9;X6RE05	E3 ubiquitin-protein ligase UBR4	UBR4	29	0	37	0	81	12	106970	0	185820	0	211260	92750	2		0.234575	0	0.456597	0	0.644895	0.457972		0.345586
H0YFN2		GPRC5A	7	2	5	2	5	2	521070	89779	137330	22100	29626	109510	0		1.14266	0.332989	0.337447	0.203228	0.0904368	0.540727		0.335218
Q86VP6;A0A0C4DGH5;H0YH27	Cullin-associated NEDD8-dissociated protein 1	CAND1	18	6	29	6	35	11	126120	35577	833490	23288	463400	83548	0		0.276569	0.131954	2.04805	0.214153	1.41458	0.412535		0.344552
P60228;E5RGA2;H0YBR5;E5RHS5;H0YAW4;E5RIT4;E5RIP5;E5RJ25;E5RII3	Eukaryotic translation initiation factor 3 subunit E	EIF3E	11	2	10	2	18	4	143110	0	263280	14139	258320	74979	1		0.313826	0	0.646932	0.13002	0.788551	0.370224		0.342025
P29401;A0A0B4J1R6;E9PFF2	Transketolase	TKT	11	4	5	4	14	2	216920	83230	111740	42610	139920	48653	0		0.475685	0.308699	0.274568	0.391835	0.427122	0.240234		0.350267
Q9HD42;F8VUA2;F8VVT7	Charged multivesicular body protein 1a	CHMP1A	2	3	2	1	3	5	117650	483300	164320	0	64805	153190	1		0.257995	1.79255	0.403767	0	0.197825	0.756406		0.330881
Q9BR76;A0A087WW53;F5H390	Coronin-1B	CORO1B	8	2	1	3	8	5	147410	91663	0	15092	180220	76802	1		0.323256	0.339976	0	0.138784	0.550142	0.379225		0.331616
P13798;C9JIF9;C9JLK2;H7C393;H7C1U0	Acylamino-acid-releasing enzyme	APEH	6	2	6	7	10	4	56624	90981	131200	41089	146610	36672	0		0.124171	0.337447	0.322385	0.377848	0.447544	0.181075		0.329916
P50443	Sulfate transporter	SLC26A2	12	2	3	3	2	1	347670	80901	82009	59544	118440	0	1		0.762407	0.30006	0.201513	0.547558	0.361552	0		0.330806
P13807;M0QYU1	Glycogen [starch] synthase, muscle	GYS1	9	0	8	0	18	3	93784	0	456650	0	148640	96647	2		0.205659	0	1.12208	0	0.453741	0.477214		0.3297
A0A087WYL5;Q6UXD5;H3BN26	Seizure 6-like protein 2	SEZ6L2	8	5	3	4	7	3	256370	208480	38059	23716	95430	77739	0		0.562195	0.773248	0.0935186	0.218089	0.291311	0.383852		0.337581
Q92859;Q59FP8	Neogenin	NEO1	18	10	1	6	12	2	139630	288270	0	41413	84089	74402	1		0.306195	1.06919	0	0.380828	0.256691	0.367375		0.336785
P51153	Ras-related protein Rab-13	RAB13	6	4	0	1	6	4	174440	180830	0	0	88905	147530	2		0.38253	0.670695	0	0	0.271393	0.728459		0.326961
P09467;A0A3B3IUC7;Q5VZC3	Fructose-1,6-bisphosphatase 1	FBP1	13	4	10	3	12	5	230050	64031	400080	19741	136850	34708	0		0.504477	0.23749	0.983077	0.181535	0.41775	0.171378		0.32762
Q14566	DNA replication licensing factor MCM6	MCM6	19	1	16	0	22	7	127440	0	214770	0	202140	78734	2		0.279464	0	0.527733	0	0.617056	0.388765		0.334114
Q12906;K7EKJ9;K7EQR9;K7ER69;K7ERM6;K7ENK6;K7EM82;K7EJ09;K7EKY0;K7EPG3	Interleukin enhancer-binding factor 3	ILF3	9	2	11	6	19	3	208870	5631	348410	4113	387800	40490	0		0.458032	0.0208853	0.856113	0.0378225	1.1838	0.199927		0.32898
O43684;J3QT28;J3QSX4	Mitotic checkpoint protein BUB3	BUB3	6	0	6	0	9	3	101780	0	275360	0	760370	90042	2		0.223194	0	0.676615	0	2.32112	0.4446		0.333897
P50895;A0A087WXM8;K7ENU8	Basal cell adhesion molecule	BCAM	12	7	6	3	9	6	123280	126470	151120	16957	80836	104600	0		0.270341	0.469075	0.371332	0.155934	0.246761	0.516483		0.320837
Q9NUP9;G3V1D4	Protein lin-7 homolog C	LIN7C	3	2	0	0	3	2	139220	259600	0	0	110870	301580	2		0.305296	0.962852	0	0	0.338443	1.48911		0.32187
P55011;G3XAL9	Solute carrier family 12 member 2	SLC12A2	15	8	0	4	8	7	245080	150420	0	31180	57914	80890	1		0.537437	0.557905	0	0.286727	0.176789	0.39941		0.343069
E7EX90;Q14203;Q6AWB1;E7EWF7;C9JJD0;C9JKG6;E9PCY0;C9JZA4;C9JTE5;C9JJN7;C9J1B7	Dynactin subunit 1	DCTN1;DKFZp686E0752	37	1	29	0	37	10	169480	0	276230	0	183610	57562	2		0.371653	0	0.678752	0	0.560491	0.284224		0.327939
P00966;Q5T6L6;Q5T6L5	Argininosuccinate synthase	ASS1	6	3	12	3	15	1	132370	87105	640600	37834	315520	0	1		0.290275	0.323071	1.57408	0.347916	0.963161	0		0.335493
Q14974;J3KTM9;J3QR48	Importin subunit beta-1	KPNB1	17	3	18	2	25	6	145670	51934	364820	0	311460	67459	1		0.31944	0.192622	0.896436	0	0.950767	0.333092		0.326266
O75533	Splicing factor 3B subunit 1	SF3B1	18	0	17	0	24	6	167500	0	477120	0	451430	56971	2		0.367311	0	1.17238	0	1.37804	0.281306		0.324308
O00161;H3BM38;H3BNE1;H3BR18;H3BPJ0;H3BNG6;H3BU94;H3BR99;H3BV99;H3BP15;H3BQY9	Synaptosomal-associated protein 23;Synaptosomal-associated protein	SNAP23	5	6	3	2	4	6	117020	102710	164000	24723	19906	81998	0		0.256614	0.380949	0.402981	0.227349	0.0607653	0.404881		0.318782
O43143	Pre-mRNA-splicing factor ATP-dependent RNA helicase DHX15	DHX15	14	0	18	0	29	8	86375	0	383710	0	418770	93625	2		0.189412	0	0.942852	0	1.27834	0.462292		0.325852
O75116;E9PF63;D6REE7;Q14DU5	Rho-associated protein kinase 2	ROCK2	16	3	19	0	36	11	128480	25995	179070	0	198470	73995	1		0.281744	0.096415	0.440011	0	0.605852	0.365365		0.323555
P18084;H7C4W1;V9GZ57;V9GYZ1;H7C5U2	Integrin beta-5;Integrin beta	ITGB5	22	4	6	3	12	9	387160	234090	75341	28868	80115	81538	0		0.849004	0.868235	0.185128	0.265466	0.24456	0.40261		0.334038
O43324;D6RBD7;C9J1V9	Eukaryotic translation elongation factor 1 epsilon-1	EEF1E1;EEF1E1-BLOC1S5	5	1	5	0	7	5	177860	0	484500	0	336170	50228	2		0.39003	0	1.19051	0	1.0262	0.248011		0.31902
O14578;H7BYJ3	Citron Rho-interacting kinase	CIT	10	0	2	0	16	8	147290	0	182990	0	132760	64411	2		0.322993	0	0.449643	0	0.405265	0.318042		0.320517
P30086	Phosphatidylethanolamine-binding protein 1;Hippocampal cholinergic neurostimulating peptide	PEBP1	5	3	3	3	4	3	399250	93941	164830	18470	88813	41709	0		0.875517	0.348425	0.40502	0.169847	0.271112	0.205946		0.309769
P38919;I3L3H2	Eukaryotic initiation factor 4A-III;Eukaryotic initiation factor 4A-III, N-terminally processed	EIF4A3	3	0	5	0	13	6	75021	0	269220	0	176300	95996	2		0.164514	0	0.661527	0	0.538176	0.473999		0.319257
Q9P2M7	Cingulin	CGN	25	1	12	0	15	9	275500	0	217560	0	66387	87014	2		0.604145	0	0.534589	0	0.202654	0.429649		0.316151
P23246	Splicing factor, proline- and glutamine-rich	SFPQ	7	1	9	0	8	2	124950	0	149400	0	148160	71409	2		0.274003	0	0.367106	0	0.452275	0.352596		0.3133
P06748;E5RGW4	Nucleophosmin	NPM1	5	1	5	2	6	1	151150	0	268450	68713	90121	0	2		0.331457	0	0.659635	0.631874	0.275105	0		0.303281
Q9UL26	Ras-related protein Rab-22A	RAB22A	7	6	3	0	3	0	278920	292990	100430	0	116390	0	2		0.611645	1.08669	0.246777	0	0.355294	0		0.301035
Q9Y6G9;E9PHI6	Cytoplasmic dynein 1 light intermediate chain 1	DYNC1LI1	11	0	8	0	16	4	231500	0	343120	0	158440	25429	2		0.507657	0	0.843115	0	0.483656	0.125561		0.304609
Q9H3Z4	DnaJ homolog subfamily C member 5	DNAJC5	5	2	4	2	3	4	225220	44667	81508	54822	45507	84808	0		0.493886	0.165669	0.200281	0.504135	0.138915	0.418756		0.309519
P45974	Ubiquitin carboxyl-terminal hydrolase 5	USP5	9	2	9	0	9	1	263410	66710	236200	0	114660	0	2		0.577633	0.247426	0.580391	0	0.350013	0		0.298719
Q9H223	EH domain-containing protein 4	EHD4	9	8	3	4	8	8	152430	144940	97742	28849	85581	125720	0		0.334264	0.53758	0.240172	0.265291	0.261246	0.620768		0.299778
P10301	Ras-related protein R-Ras	RRAS	7	1	3	1	4	3	273300	0	159770	0	74718	78027	2		0.59932	0	0.392587	0	0.228085	0.385274		0.30668
A0A087WWU8;D6R904;A0A494C0G0;A0A494C0P6;P07951;H0YL80;Q5TCU3;A0A0S2Z4G6;A7XZE4;CON__Q3SX28;B7Z596;A0A494BZZ2;H0YK48;F5H7S3;H0YKJ4;P09493;A0A2R8YEU4;H0YKP3;H0YKX5;Q6ZN40;H7BYY1;Q5VU61		TPM3	4	1	5	3	0	4	63653	118670	189100	19186	0	92063	1		0.139585	0.440145	0.464657	0.176432	0	0.454579		0.308288
P37837;F2Z393	Transaldolase	TALDO1	4	3	6	2	10	4	116090	85907	507460	29345	510030	58551	0		0.254574	0.318627	1.24693	0.269852	1.55693	0.289107		0.303867
O95347;A0A0C4DGE5;Q5T821	Structural maintenance of chromosomes protein 2	SMC2	23	0	13	0	28	17	123010	0	124390	0	175230	82371	2		0.269749	0	0.305651	0	0.53491	0.406723		0.2877
O75695	Protein XRP2	RP2	6	3	2	3	4	3	185380	116980	165990	16864	55594	29914	0		0.40652	0.433877	0.407871	0.155079	0.169707	0.147706		0.288114
P61106;X6RFL8	Ras-related protein Rab-14	RAB14	12	4	10	1	11	4	172160	41920	212920	0	109710	50288	1		0.37753	0.155481	0.523187	0	0.334902	0.248307		0.291605
P02794;G3V192;E9PRK8;G3V1D1;E9PKY7;E9PQR3;E9PPQ4;E9PKM5;E9PK45	Ferritin heavy chain;Ferritin heavy chain, N-terminally processed;Ferritin	FTH1	5	3	4	5	5	5	102460	267160	73199	172780	113080	47239	0		0.224685	0.990891	0.179865	1.58886	0.34519	0.233252		0.289221
P15924	Desmoplakin	DSP	44	7	50	1	66	20	101310	59618	186270	0	180740	73316	1		0.222163	0.221122	0.457703	0	0.55173	0.362012		0.292088
Q02241;A0A2U3TZL8;H7BYN4	Kinesin-like protein KIF23;Kinesin-like protein	KIF23	16	4	5	1	10	9	278450	50211	44414	0	124410	172400	1		0.610614	0.186232	0.109134	0	0.379776	0.851259		0.283004
Q86SQ4;F5H2L1	G-protein coupled receptor 126	GPR126	5	5	1	2	4	5	248960	119050	0	17384	137050	18337	1		0.545945	0.441554	0	0.159861	0.418361	0.0905426		0.289111
Q15029;K7EP67;K7EJ74	116 kDa U5 small nuclear ribonucleoprotein component	EFTUD2	20	0	20	0	25	5	146290	0	321010	0	169000	51574	2		0.3208	0	0.788786	0	0.515892	0.254657		0.287728
Q16401;F2Z3J2;Q4VXH0	26S proteasome non-ATPase regulatory subunit 5	PSMD5	13	2	13	0	19	6	108010	18621	420500	0	289640	68563	1		0.236855	0.0690649	1.03325	0	0.884159	0.338543		0.287699
Q04721;A0A494C1F1;R4GN02;P0DPK4;A0A494C1U9;A0A096LNW5;P0DPK3;A0A494C1K9;A0A494C0A2;D2WEZ3;A0A087WY62;Q7Z3S9	Neurogenic locus notch homolog protein 2;Notch 2 extracellular truncation;Notch 2 intracellular domain	NOTCH2	25	14	9	1	10	8	167080	151800	93382	0	39992	69493	1		0.36639	0.563023	0.229458	0	0.12208	0.343136		0.286297
O15020;A4QPE4	Spectrin beta chain, non-erythrocytic 2	SPTBN2	26	2	27	0	24	11	202340	19526	147020	0	147300	41109	1		0.443712	0.0724216	0.361258	0	0.44965	0.202984		0.282121
P62070;E9PK85	Ras-related protein R-Ras2	RRAS2	7	3	3	1	3	1	461780	143600	164860	0	47960	0	2		1.01264	0.53261	0.405094	0	0.146403	0		0.275749
O15144;C9JTV5;G5E9J0;H7C3F9;G5E9S7	Actin-related protein 2/3 complex subunit 2	ARPC2	9	5	10	10	13	8	122450	56082	289890	25114	112220	60711	0		0.268521	0.208007	0.712318	0.230945	0.342564	0.299773		0.284147
P30050	60S ribosomal protein L12	RPL12	5	4	4	3	6	2	152220	51259	144430	26090	213020	29115	0		0.333804	0.190119	0.354893	0.23992	0.650268	0.143761		0.286862
P34932;A0A087WTS8;A0A087WYC1	Heat shock 70 kDa protein 4	HSPA4	14	4	15	8	23	4	121150	50479	114360	70271	314800	47055	0		0.26567	0.187226	0.281005	0.646201	0.960963	0.232343		0.273338
Q9H2H9;F8VX04	Sodium-coupled neutral amino acid transporter 1	SLC38A1	2	2	0	3	4	2	140450	0	0	99684	77069	297890	2		0.307993	0	0	0.916679	0.235262	1.47089		0.271628
Q7KZF4	Staphylococcal nuclease domain-containing protein 1	SND1	10	2	7	2	19	4	95997	41656	322100	11187	211860	70258	0		0.210512	0.154501	0.791464	0.102874	0.646727	0.346913		0.278712
P23921;E9PL69	Ribonucleoside-diphosphate reductase large subunit	RRM1	7	1	15	0	18	3	113990	0	248700	0	263810	61617	2		0.249969	0	0.611106	0	0.80531	0.304246		0.277108
Q14699;C9JHG2;G3XAJ6;C9JWQ9;F8WAR1;C9JRN3	Raftlin	RFTN1	13	2	8	0	2	2	196060	72313	109540	0	0	89883	2		0.429941	0.268208	0.269162	0	0	0.443815		0.268685
Q8WXE9;A0A3B3IU55	Stonin-2	STON2	5	2	6	1	3	1	350390	113160	48324	0	274850	0	2		0.768371	0.419708	0.118742	0	0.839011	0		0.269225
P08648	Integrin alpha-5;Integrin alpha-5 heavy chain;Integrin alpha-5 light chain	ITGA5	5	5	2	3	2	4	333760	105490	0	18853	49036	79543	1		0.731903	0.39126	0	0.173369	0.149688	0.392759		0.282315
P61019;E9PKL7;A0A3B3ITL1;E9PE37;H7C125;H0YD31;H0YDL5;Q6PIK3	Ras-related protein Rab-2A	RAB2A	4	1	0	1	3	2	376870	55463	0	0	126710	69817	2		0.826439	0.205711	0	0	0.386797	0.344735		0.275223
Q9H4M9;A0A024R571;C9JC03;C9J2Z4;C9JDQ8;C9JIJ3;C9IZH1;Q9NZN4	EH domain-containing protein 1	EHD1	10	6	10	0	6	6	116310	100090	110550	0	72069	81462	1		0.255057	0.371232	0.271643	0	0.219999	0.402235		0.26335
P62269;A0A0G2JQH2;Q5GGW2	40S ribosomal protein S18	RPS18	4	1	5	3	12	1	152680	0	831560	22665	349670	0	2		0.334812	0	2.04331	0.208424	1.06741	0		0.271618
Q96FZ7	Charged multivesicular body protein 6	CHMP6	4	4	1	2	4	5	146900	67211	0	32881	65556	91834	1		0.322137	0.249284	0	0.302369	0.200117	0.453449		0.275827
Q9Y5Y6	Suppressor of tumorigenicity 14 protein	ST14	11	3	5	3	8	4	240650	174760	23334	20687	36944	74451	0		0.527722	0.648182	0.0573363	0.190235	0.112776	0.367617		0.278926
P07339;A0A1B0GW44;A0A1B0GV23;A0A1B0GVD5;A0A1B0GWE8;A0A1B0GU92;A0A1B0GU03;C9JH19;H7C469;A0A1B0GVP3;F8WD96;F8W787;H7C1V0;A0A1B0GV01	Cathepsin D;Cathepsin D light chain;Cathepsin D heavy chain	CTSD	6	1	4	9	12	1	95788	0	126300	116280	194710	0	2		0.210054	0	0.310344	1.06929	0.594375	0		0.260199
Q9P2E7	Protocadherin-10	PCDH10	14	13	5	2	9	12	246370	80555	81659	0	71841	108180	1		0.540266	0.298777	0.200653	0	0.219303	0.53416		0.25904
Q7L2H7;H0YCQ8;E9PRY0;J3KNJ2	Eukaryotic translation initiation factor 3 subunit M	EIF3M	10	0	13	0	10	2	188980	0	317980	0	236250	20770	2		0.414415	0	0.781341	0	0.72118	0.102556		0.258485
P31948;F5GXD8;F5H783	Stress-induced-phosphoprotein 1	STIP1	9	4	8	2	10	8	126580	31599	94163	13625	189630	74307	0		0.277578	0.1172	0.231377	0.125293	0.578867	0.366906		0.254478
P16152;E9PQ63;A8MTM1	Carbonyl reductase [NADPH] 1	CBR1	7	2	5	0	8	1	134880	30550	524700	0	302560	45301	1		0.295779	0.113309	1.28929	0	0.923599	0.223683		0.259731
Q9NTJ3;C9JR83;E9PD53	Structural maintenance of chromosomes protein 4;Structural maintenance of chromosomes protein	SMC4	17	0	13	0	25	10	127020	0	92030	0	268850	149650	2		0.278543	0	0.226136	0	0.820695	0.738927		0.252339
P62280;M0QZC5;M0R1H5	40S ribosomal protein S11	RPS11	7	3	7	2	6	2	134860	24128	457200	16985	198350	44304	0		0.295735	0.0894903	1.12343	0.156191	0.605486	0.21876		0.257247
P60866;E5RIP1;E5RJX2;G3XAN0	40S ribosomal protein S20	RPS20	3	4	2	2	4	1	183810	22274	282970	11341	149480	0	1		0.403078	0.0826139	0.695314	0.10429	0.456305	0		0.253684
P25205;J3KQ69;A0A499FHX9	DNA replication licensing factor MCM3	MCM3	11	0	12	0	24	5	113650	0	219800	0	223420	52788	2		0.249223	0	0.540093	0	0.682015	0.260651		0.254937
P52597;A0A1B0GW42	Heterogeneous nuclear ribonucleoprotein F;Heterogeneous nuclear ribonucleoprotein F, N-terminally processed	HNRNPF	5	0	7	0	9	2	191880	0	622890	0	206730	16008	2		0.420774	0	1.53057	0	0.631067	0.0790427		0.249908
O15371;B0QYA4;B0QYA5	Eukaryotic translation initiation factor 3 subunit D	EIF3D	10	0	7	0	13	2	131750	0	111990	0	117200	46326	2		0.288915	0	0.275182	0	0.357766	0.228744		0.251963
P29966	Myristoylated alanine-rich C-kinase substrate	MARCKS	3	3	1	2	2	3	92591	88472	0	34478	9855	140680	1		0.203043	0.328141	0	0.317054	0.0300835	0.694636		0.260049
Q15833;M0R0M7;M0QZ54;M0R118;M0R1A1;A0A087WUN8	Syntaxin-binding protein 2	STXBP2	9	5	6	1	6	2	124770	107690	88594	0	41271	95858	1		0.273609	0.39942	0.217693	0	0.125984	0.473318		0.245651
P49959;F8W7U8;F5GXT0;F5H742;F5H256	Double-strand break repair protein MRE11A	MRE11A	13	0	8	0	14	6	96431	0	134900	0	128460	58820	2		0.211464	0	0.331476	0	0.392139	0.290435		0.25095
Q96CN7;D6RGE2	Isochorismatase domain-containing protein 1	ISOC1	4	3	5	0	8	1	168200	32359	183190	0	148670	0	2		0.368846	0.120019	0.450135	0	0.453832	0		0.244433
Q9UHD8;K7EK18;K7EL40;K7ER52;K7EIE4;K7EQD7;K7EJZ2;K7ELJ9;K7EIR4;K7EKN4;K7EN52;K7ENQ5;K7ER14;K7EJL9;K7EQ08	Septin-9	2009-09-01	6	0	6	0	11	3	71974	0	231330	0	145770	69344	2		0.157832	0	0.568424	0	0.44498	0.3424		0.250116
O60884;A0A087WT48	DnaJ homolog subfamily A member 2	DNAJA2	10	0	6	1	9	2	152910	0	368240	0	186390	31542	2		0.335317	0	0.904839	0	0.568977	0.155745		0.245531
P18669;P15259	Phosphoglycerate mutase 1	PGAM1	10	2	9	0	8	0	321230	68090	306140	0	76162	0	2		0.704426	0.252545	0.752247	0	0.232493	0		0.242519
P31689	DnaJ homolog subfamily A member 1	DNAJA1	6	3	3	2	9	2	136600	21599	268780	16727	266690	38984	0		0.299551	0.0801103	0.660446	0.153819	0.814102	0.192491		0.246021
Q9NTK5;J3KQ32;C9JCJ9;C9JTK6	Obg-like ATPase 1	OLA1	7	2	7	0	11	2	92265	50328	213510	0	156490	59328	1		0.202328	0.186666	0.524637	0	0.477704	0.292944		0.247636
Q9HC84	Mucin-5B	MUC5B	12	11	1	6	5	6	134790	397860	0	45837	9714	39356	1		0.295581	1.47566	0	0.42151	0.0296531	0.194328		0.244955
P12004	Proliferating cell nuclear antigen	PCNA	5	3	5	0	8	3	139590	46844	274970	0	140540	33519	1		0.306107	0.173744	0.675656	0	0.429014	0.165507		0.239925
Q13561;F8VRV7;H0YI98;F8VW18;F8W1I6	Dynactin subunit 2	DCTN2	9	1	9	0	10	3	268110	0	339330	0	124670	20818	2		0.587939	0	0.833802	0	0.380569	0.102793		0.241681
Q6P4Q7	Metal transporter CNNM4	CNNM4	15	3	4	1	4	3	278560	68979	152960	0	37036	46923	1		0.610855	0.255842	0.375853	0	0.113057	0.231692		0.243767
Q93096;A0A0D9SGK2;A0A3B3ISR8	Protein tyrosine phosphatase type IVA 1	PTP4A1	3	1	2	0	2	2	95589	71263	62984	0	86027	60277	1		0.209617	0.264313	0.154764	0	0.262607	0.29763		0.236112
Q16719;B8ZZA3;A0A087X297;A0A087WYM2;F8WEP1;A0A087WYQ7	Kynureninase	KYNU	9	1	14	0	12	3	153060	0	683380	0	195500	28046	2		0.335646	0	1.6792	0	0.596786	0.138483		0.237064
Q13098;C9JFE4;A0A096LP07;A0A096LPJ3;A8K070;J3KSA5;J3QLT0;J3KRJ4;J3QS88;J3KTB0;J3QQX0;J3QS84;J3QLE8;J3QL53;J3KRE8	COP9 signalosome complex subunit 1	GPS1	7	2	8	0	12	3	89115	49554	179720	0	191570	57247	1		0.195421	0.183795	0.441608	0	0.584789	0.282668		0.239045
Q99985	Semaphorin-3C	SEMA3C	6	4	14	0	18	5	109390	39831	90661	0	228120	102920	1		0.239882	0.147732	0.222772	0	0.696362	0.508188		0.231327
Q9BT78;D6RAX7;D6RFN0;D6RD63	COP9 signalosome complex subunit 4	COPS4	14	3	16	0	17	4	137680	42688	263560	0	272460	34169	1		0.301919	0.158329	0.64762	0	0.831715	0.168716		0.235318
P35052;H7C024;H7C410;C9J4Y6;H7BZE9	Glypican-1;Secreted glypican-1	GPC1	15	4	0	0	5	4	496190	91816	0	0	40453	71779	2		1.0881	0.340544	0	0	0.123487	0.354423		0.232016
P20645;F5GX30;F5GXE0;F5GXU0;F5H883;H0YGE9;H0YGT2;H0YF90	Cation-dependent mannose-6-phosphate receptor	M6PR	5	0	3	1	3	1	129130	0	128180	0	94113	37833	2		0.28317	0	0.314964	0	0.287291	0.186808		0.234989
O00308	NEDD4-like E3 ubiquitin-protein ligase WWP2	WWP2	12	2	1	0	5	5	156630	59655	36589	0	78634	56629	1		0.343474	0.221259	0.0899065	0	0.240039	0.279617		0.230649
P62993;J3KT38;J3QRL5	Growth factor receptor-bound protein 2	GRB2	8	6	3	0	4	5	162200	167330	36968	0	57110	59686	1		0.355689	0.620624	0.0908378	0	0.174335	0.294712		0.234523
Q99536;K7ERT7;K7ESA3;K7EJM4;K7ENX2;K7EM19	Synaptic vesicle membrane protein VAT-1 homolog	VAT1	6	4	5	2	9	4	91018	56866	161320	28795	132750	32889	0		0.199594	0.210915	0.396396	0.264794	0.405235	0.162396		0.237855
Q9UIA9;E7ESC6;E5RIW1;H0YBE1;Q9H2T7	Exportin-7	XPO7	13	2	21	0	28	2	120040	51293	313360	0	335490	0	2		0.263236	0.190245	0.769988	0	1.02412	0		0.22674
P62906	60S ribosomal protein L10a	RPL10A	4	0	6	0	7	2	137270	0	341610	0	291830	32091	2		0.30102	0	0.839404	0	0.890845	0.158456		0.229738
Q09666	Neuroblast differentiation-associated protein AHNAK	AHNAK	18	10	11	1	17	2	148060	64148	304470	0	49924	45273	1		0.324681	0.237924	0.748144	0	0.152399	0.223544		0.230734
P48444;B0YIW6;Q6P1Q5	Coatomer subunit delta	ARCN1	9	1	7	0	15	5	121110	0	134210	0	129110	38779	2		0.265583	0	0.329781	0	0.394123	0.191479		0.228531
O75674;I3L1G1;J3KQU4;I3L4I4;I3L0N2;I3L3M3;I3L4G0;I3L3T4;I3L367;I3NI44	TOM1-like protein 1	TOM1L1	7	2	0	1	3	4	138970	132770	0	0	46521	110090	2		0.304748	0.492441	0	0	0.142011	0.543591		0.223379
Q01581;D6RIW1	Hydroxymethylglutaryl-CoA synthase, cytoplasmic	HMGCS1	5	2	6	0	14	4	57935	40633	171880	0	149480	62933	1		0.127046	0.150707	0.422344	0	0.456305	0.310744		0.230726
P61221	ATP-binding cassette sub-family E member 1	ABCE1	5	0	9	0	11	2	102540	0	172890	0	183990	46912	2		0.22486	0	0.424825	0	0.561651	0.231637		0.228249
P32969;D6RAN4;A0A2R8Y5Y7;H0Y9R4;E7ESE0;H0Y9V9	60S ribosomal protein L9	RPL9	4	0	5	0	4	2	126870	0	261000	0	246340	35534	2		0.278214	0	0.641329	0	0.751981	0.175456		0.226835
Q92823;C9JYY6;A0A087X2B3;F8W775;C9JH43	Neuronal cell adhesion molecule	NRCAM	10	7	3	11	7	5	87742	167660	38589	104660	71681	47860	0		0.19241	0.621848	0.0948209	0.962438	0.218814	0.236318		0.227566
P33993;C9J8M6	DNA replication licensing factor MCM7	MCM7	14	0	18	0	24	8	103300	0	342330	0	185340	45576	2		0.226527	0	0.841173	0	0.565772	0.225041		0.225784
E9PL71;E9PN91		EEF1D	2	3	2	0	7	2	65608	59548	130050	0	113490	46744	1		0.143872	0.220862	0.319559	0	0.346441	0.230808		0.225835
P30626;C9J0K6;B4DHQ6	Sorcin	SRI	4	2	1	1	3	3	79604	589430	0	0	86068	64972	2		0.174564	2.18618	0	0	0.262732	0.320812		0.218648
Q96PU5;A0A1B0GVY1;H0Y8H4;K7ERN1	E3 ubiquitin-protein ligase NEDD4-like	NEDD4L	23	5	5	0	3	4	478990	73547	56410	0	59289	54385	1		1.05038	0.272784	0.138611	0	0.180986	0.268537		0.224762
O60264;P28370;A0A0A0MRP6;B7ZLQ5	SWI/SNF-related matrix-associated actin-dependent regulator of chromatin subfamily A member 5	SMARCA5	9	0	12	0	20	5	51194	0	140400	0	106120	91811	2		0.112263	0	0.344991	0	0.323943	0.453335		0.218103
Q9Y490	Talin-1	TLN1	23	6	24	1	36	6	73114	52443	126750	0	104780	51316	1		0.160332	0.19451	0.31145	0	0.319853	0.253383		0.223947
E7EVJ5;H7C229;Q96F07;E7EW33;A0A087WWZ1;A0A087WVE1;A0A087WTQ3	Cytoplasmic FMR1-interacting protein 2	CYFIP2	8	3	6	2	5	2	120130	52713	96082	8488	29961	53659	0		0.263433	0.195512	0.236093	0.0780544	0.0914594	0.264952		0.215802
Q16543;K7EIU0;K7EL68;K7EQA9	Hsp90 co-chaperone Cdc37;Hsp90 co-chaperone Cdc37, N-terminally processed	CDC37	2	3	2	1	1	3	175500	56933	89736	0	80487	27238	1		0.384855	0.211163	0.220499	0	0.245696	0.134493		0.215831
Q6P2Q9;I3L0J9;I3L3Z8	Pre-mRNA-processing-splicing factor 8	PRPF8	26	0	27	0	49	4	114890	0	929800	0	159620	38047	2		0.251943	0	2.2847	0	0.487258	0.187865		0.219904
Q16181;G3V1Q4;E7ES33;E7EPK1;A0A0U1RRE1;A0A0U1RRM2;A0A0U1RRH9;Q5JXL7;A0A5F9ZGZ7	Septin-7	2007-09-01	6	0	8	0	10	4	108250	0	170670	0	155310	41000	2		0.237382	0	0.41937	0	0.474102	0.202446		0.219914
Q9Y3I0	tRNA-splicing ligase RtcB homolog	RTCB	4	0	10	0	12	3	29086	0	333690	0	200340	77848	2		0.0637828	0	0.819943	0	0.611561	0.38439		0.224086
A0A0A0MRM8;A0A1Y0BRN3;Q9UM54;A0A590UJ40;E7EW20;A0A590UKB0;A0A590UJ75;A0A0D9SGC1;A0A590UK22;A0A590UK86;A0A5F9ZI03;A0A590UJY4;A0A590UK71;A0A590UJW9;Q5JVM0	Unconventional myosin-VI	MYO6	29	5	21	2	20	7	226850	46342	236410	16824	61203	51537	0		0.49746	0.171882	0.580907	0.154711	0.186829	0.254474		0.220652
Q86UK0	ATP-binding cassette sub-family A member 12	ABCA12	30	9	5	0	5	4	219650	137120	121920	0	14961	26345	1		0.481671	0.508576	0.299582	0	0.0456702	0.130084		0.214833
P38606	V-type proton ATPase catalytic subunit A	ATP6V1A	7	3	9	0	13	1	59254	79502	123600	0	178640	0	2		0.129938	0.294871	0.30371	0	0.545319	0		0.212405
O15031;A6QRG9	Plexin-B2	PLXNB2	14	7	2	2	2	4	169130	95802	73381	21490	17266	50744	0		0.370886	0.355328	0.180312	0.197619	0.0527064	0.250559		0.224089
O95274	Ly6/PLAUR domain-containing protein 3	LYPD3	4	2	1	2	2	2	433720	265410	0	21991	42905	49962	1		0.951106	0.984401	0	0.202226	0.130972	0.246697		0.224462
Q15019;B5MCX3;C9J2Q4;C9IY94;C9J938;C9JB25;C9IZU3;C9JQJ4;H7C310;H7C2Y0;B5MD47;A0A1B0GXJ2;C9JFT1;F8WB65;C9JZI2	Septin-2	2002-09-01	7	0	9	0	6	4	150690	0	368660	0	229990	19103	2		0.330449	0	0.905871	0	0.702071	0.0943249		0.212387
Q7L9L4;Q9H8S9;D6RCK3	MOB kinase activator 1B;MOB kinase activator 1A	MOB1B;MOB1A	4	0	2	2	3	2	135130	0	108110	17958	0	65595	2		0.296327	0	0.265648	0.165139	0	0.323888		0.215393
Q93008	Probable ubiquitin carboxyl-terminal hydrolase FAF-X	USP9X	11	0	16	0	20	3	73874	0	201200	0	137610	54498	2		0.161999	0	0.494389	0	0.42007	0.269095		0.215547
H7C3M7		FARP2	15	2	6	1	8	6	145870	39216	140340	0	50852	55893	1		0.319879	0.145451	0.344843	0	0.155232	0.275983		0.215607
Q92896;H3BM42	Golgi apparatus protein 1	GLG1	13	4	2	3	10	3	269500	61633	27234	18702	124210	40415	0		0.590987	0.228596	0.0669194	0.171981	0.379165	0.199557		0.214076
Q14126	Desmoglein-2	DSG2	7	4	3	0	6	3	105150	55293	92351	0	31419	45120	1		0.230584	0.205081	0.226925	0	0.0959101	0.222789		0.213935
Q14258;A0A3B3IUA7	E3 ubiquitin/ISG15 ligase TRIM25	TRIM25	8	2	18	0	13	2	80996	25921	222800	0	77369	63478	1		0.177616	0.0961405	0.547464	0	0.236178	0.313435		0.206897
Q96J02;A0A590UJQ1;A0A590UK44;A0A590UJW8;A0A590UK95;A0A1W2PNZ8;A0A590UIY0;A0A1W2PR79	E3 ubiquitin-protein ligase Itchy homolog	ITCH	14	1	4	0	3	5	211910	47395	83259	0	67458	52448	1		0.464698	0.175787	0.204584	0	0.205923	0.258972		0.205254
Q9Y6Q5;K7EK69;K7ERH5;K7EL08;K7EPR4;K7EJJ1	AP-1 complex subunit mu-2	AP1M2	9	3	5	1	9	2	127630	56531	82173	0	113840	0	2		0.27988	0.209672	0.201916	0	0.34751	0		0.205794
O95373	Importin-7	IPO7	6	0	15	0	14	3	75208	0	99313	0	109870	107420	2		0.164924	0	0.244032	0	0.335391	0.530408		0.204478
O75436;S4R3Q6	Vacuolar protein sorting-associated protein 26A	VPS26A	3	1	3	2	5	2	179740	0	118070	0	379310	25068	2		0.394152	0	0.290122	0	1.15789	0.123778		0.20695
Q10570	Cleavage and polyadenylation specificity factor subunit 1	CPSF1	5	0	6	0	13	2	134390	0	106400	0	160480	30763	2		0.294704	0	0.261446	0	0.489884	0.151898		0.206672
P46781;B5MCT8;C9JM19	40S ribosomal protein S9	RPS9	4	1	5	0	10	7	95640	0	420710	0	223310	40686	2		0.209729	0	1.03377	0	0.681679	0.200895		0.205312
O15427;J3QQS9;J3QQV2;J3QSC3;J3KTI8	Monocarboxylate transporter 4	SLC16A3	4	2	1	2	5	3	107970	185920	0	19373	43150	84525	1		0.236768	0.689574	0	0.178151	0.13172	0.417359		0.207459
Q96S97;A0A494C017;C9JJV6;C9JZL8;A0A499FIY8;C9JC07	Myeloid-associated differentiation marker	MYADM	4	2	2	1	2	2	395630	74037	100990	0	47979	23486	1		0.867578	0.274602	0.248153	0	0.146461	0.115967		0.197307
Q96DG6	Carboxymethylenebutenolidase homolog	CMBL	4	1	6	0	4	2	106270	0	352080	0	157800	34066	2		0.23304	0	0.865131	0	0.481703	0.168208		0.200624
F5H3F0		OTUB1	2	3	6	2	5	3	113890	40905	195880	11075	67910	39288	0		0.24975	0.151716	0.481316	0.101844	0.207303	0.193992		0.200648
O60749	Sorting nexin-2	SNX2	2	0	3	0	2	2	131180	0	45701	0	98523	58759	2		0.287665	0	0.112297	0	0.300753	0.290134		0.199981
P61421;J3QL14;R4GN72;F5GYQ1	V-type proton ATPase subunit d 1	ATP6V0D1	2	4	0	2	7	1	91540	73584	0	36259	61704	0	2		0.200738	0.272922	0	0.333432	0.188359	0		0.194548
Q08J23	tRNA (cytosine(34)-C(5))-methyltransferase	NSUN2	5	0	11	0	16	2	124560	0	317790	0	237690	24526	2		0.273148	0	0.780874	0	0.725576	0.121102		0.197125
Q13641	Trophoblast glycoprotein	TPBG	6	3	4	2	6	2	216410	70044	89908	0	49317	35223	1		0.474566	0.259792	0.220922	0	0.150546	0.173921		0.197421
O94832;J3QRN6;K7EIG7;J3KRL0	Unconventional myosin-Id	MYO1D	22	6	15	5	11	9	95555	159000	71760	20421	32087	70368	0		0.209543	0.589728	0.176329	0.187788	0.0979493	0.347456		0.198666
Q92598;A0A0A0MSM0;O95757;R4GN69;D6RJ96;E9PDE8	Heat shock protein 105 kDa	HSPH1	6	2	6	5	17	0	35852	90673	63179	27275	198800	0	1		0.07862	0.336304	0.155243	0.250817	0.60686	0		0.20303
O96019;C9JQT2;H7C5S0	Actin-like protein 6A	ACTL6A	5	0	6	0	6	2	45084	0	115900	0	190140	63334	2		0.0988648	0	0.28479	0	0.580424	0.312724		0.191827
Q15459	Splicing factor 3A subunit 1	SF3A1	7	1	11	0	15	3	69451	0	339360	0	259560	49316	2		0.152299	0	0.833875	0	0.792337	0.243508		0.197903
P46459;I3L0N3	Vesicle-fusing ATPase	NSF	7	3	10	0	12	5	49780	41947	170200	0	233040	48720	1		0.109163	0.155581	0.418215	0	0.711381	0.240565		0.198073
Q9UPN9;H0Y612	E3 ubiquitin-protein ligase TRIM33	TRIM33	5	1	9	0	10	3	78433	0	162400	0	132310	44634	2		0.171996	0	0.399049	0	0.403891	0.220389		0.196193
P07910;G3V2Q1;G3V4C1;B2R5W2;B4DY08;G3V4W0;G3V576;B4DSU6;G3V555;G3V575;G3V251;G3V3K6;G3V5X6;O60812;G3V4M8;P0DMR1;B2RXH8;A0A0G2JPF8;A0A0G2JNQ3;B7ZW38;G3V2D6;G3V5V7;G3V2H6	Heterogeneous nuclear ribonucleoproteins C1/C2;Heterogeneous nuclear ribonucleoprotein C-like 1;Heterogeneous nuclear ribonucleoprotein C-like 4;Heterogeneous nuclear ribonucleoprotein C-like 2;Heterogeneous nuclear ribonucleoprotein C-like 3	HNRNPC;HNRNPCL1;HNRNPCL4;HNRNPCL2;HNRNPCL3	6	0	0	3	7	6	261710	0	0	21751	384800	41476	2		0.573905	0	0	0.200019	1.17465	0.204796		0.202407
O60763	General vesicular transport factor p115	USO1	8	0	15	0	19	5	63770	0	191200	0	142450	50628	2		0.139841	0	0.469817	0	0.434845	0.249986		0.194914
C9J840;A0A0D9SG62;H7C3Z6;Q9NRD5;I3L1U1;F6V107		MAP4K4	1	1	9	0	0	7	204780	44455	84651	0	0	136960	2		0.449063	0.164883	0.208004	0	0	0.676267		0.186444
P35580	Myosin-10	MYH10	16	0	16	1	22	7	90020	0	197650	0	127210	37404	2		0.197405	0	0.485666	0	0.388323	0.18469		0.191047
P23229	Integrin alpha-6;Integrin alpha-6 heavy chain;Integrin alpha-6 light chain;Processed integrin alpha-6	ITGA6	14	6	1	2	4	6	340920	79778	0	19959	49402	43585	1		0.747605	0.295895	0	0.18354	0.150805	0.21521		0.199375
Q9HB71;B2ZWH1	Calcyclin-binding protein	CACYBP	4	2	3	0	6	2	114620	39593	313840	0	74501	27774	1		0.251351	0.14685	0.771168	0	0.227423	0.13714		0.187136
Q9P273	Teneurin-3	TENM3	33	11	7	2	4	4	253280	108310	36871	19155	25192	44955	0		0.555419	0.40172	0.0905994	0.176146	0.0769015	0.221974		0.19906
Q13185;B8ZZ43;C9JMM0;S4R2Y4	Chromobox protein homolog 3	CBX3	3	0	3	0	4	2	181320	0	270060	0	66754	35768	2		0.397617	0	0.663592	0	0.203774	0.176612		0.190193
Q9Y5B9	FACT complex subunit SPT16	SUPT16H	5	0	5	0	6	2	171350	0	164830	0	93198	18394	2		0.375754	0	0.40502	0	0.284498	0.090824		0.187661
P52272;A0A087X0X3;M0R019;M0R2T0;M0QYQ7;M0R0N3;M0R0Y6;M0QY96;M0R2I7;M0QZM1	Heterogeneous nuclear ribonucleoprotein M	HNRNPM	6	0	10	0	13	2	106120	0	296070	0	111910	29088	2		0.232711	0	0.727503	0	0.341618	0.143628		0.188169
Q9H0H5;F8VRD2;F8VWX0;F8VVE5;F8VWY4;F8W1E5;F8VV47;F8VZ66;F8W0L1;F8W1T4;F8VXH1;F8VS54;F8VV37;F8VQZ5;F8VV39;F8VUW9;F8VYH6;H0YIK5;F8VQF5;F8VVY0	Rac GTPase-activating protein 1	RACGAP1	11	2	1	1	7	7	174750	48534	0	0	61956	93370	2		0.38321	0.180012	0	0	0.189128	0.461033		0.18457
P55735	Protein SEC13 homolog	SEC13	4	3	4	0	7	1	117350	29469	185550	0	184290	0	2		0.257337	0.1093	0.455934	0	0.562566	0		0.183319
P11717	Cation-independent mannose-6-phosphate receptor	IGF2R	10	13	19	3	20	1	29032	118960	101320	13599	109420	0	1		0.0636644	0.44122	0.248964	0.125054	0.334017	0		0.187009
P62241;Q5JR95	40S ribosomal protein S8	RPS8	5	1	3	2	6	2	110120	0	89878	16934	179120	11074	1		0.241483	0	0.220848	0.155723	0.546784	0.0546801		0.188285
Q7Z402;H3BNW8	Transmembrane channel-like protein 7;Transmembrane channel-like protein	TMC7	4	2	2	0	1	3	103200	51592	70290	0	0	62821	2		0.226308	0.191354	0.172717	0	0	0.310191		0.182035
P49755;G3V2K7	Transmembrane emp24 domain-containing protein 10	TMED10	3	2	2	0	8	2	56757	27258	132080	0	107090	50857	1		0.124463	0.101099	0.324547	0	0.326905	0.251117		0.18779
P16144	Integrin beta-4	ITGB4	15	6	2	1	8	7	140110	64209	55986	0	36392	47771	1		0.307248	0.23815	0.137569	0	0.111091	0.235879		0.186724
Q5T2T1;S4R337;U5GXS2	MAGUK p55 subfamily member 7	MPP7	15	5	6	2	6	11	140100	57157	59645	17903	27236	102170	0		0.307226	0.211994	0.14656	0.164633	0.083141	0.504485		0.188314
Q9Y3R5	Protein dopey-2	DOPEY2	16	7	19	1	22	11	248920	37159	76226	0	81505	36430	1		0.545857	0.137822	0.187303	0	0.248803	0.17988		0.183591
P26639	Threonine--tRNA ligase, cytoplasmic	TARS	7	0	8	0	20	3	70641	0	101560	0	169410	43626	2		0.154909	0	0.249553	0	0.517143	0.215412		0.18516
Q9UJ70;C9JEV6;H7C3G9;H7C286;E9PPU6;H0YF44;H0YC94;H0YEB7;H7C1L7;H0YE82	N-acetyl-D-glucosamine kinase	NAGK	9	2	8	0	10	2	67670	33288	156550	0	112860	44823	1		0.148394	0.123465	0.384675	0	0.344518	0.221322		0.184858
Q12904;A0A5F9ZHC5;D6R937	Aminoacyl tRNA synthase complex-interacting multifunctional protein 1;Endothelial monocyte-activating polypeptide 2	AIMP1	7	0	9	0	12	2	145050	0	257820	0	117870	8499.3	2		0.318081	0	0.633515	0	0.359812	0.041967		0.180024
P54920;M0R0Y2;M0R2M1;M0R058;M0R213;M0R027;M0R0I4	Alpha-soluble NSF attachment protein	NAPA	9	4	6	0	4	4	75169	129810	80638	0	63085	11314	1		0.164838	0.481463	0.198144	0	0.192574	0.0558651		0.178706
P62851	40S ribosomal protein S25	RPS25	2	2	1	2	3	3	64045	154100	0	19064	135650	41523	1		0.140444	0.571554	0	0.17531	0.414087	0.205028		0.190169
P12429;D6RA82;D6RCA8;D6RFG5;D6RFJ9;D6RAZ8	Annexin A3;Annexin	ANXA3	11	9	3	5	7	2	82500	74787	70505	33370	9193	28224	0		0.180915	0.277384	0.173245	0.306865	0.0280627	0.139362		0.17708
P48449;A0A0G2JQD0;C9J315	Lanosterol synthase	LSS	6	0	8	0	14	3	89054	0	144030	0	166700	33907	2		0.195287	0	0.353911	0	0.508871	0.167423		0.181355
Q3MIR4	Cell cycle control protein 50B	TMEM30B	2	3	2	1	1	2	74359	58306	101020	0	0	39984	2		0.163062	0.216256	0.248226	0	0	0.197429		0.180246
Q86VN1;A0A3B3ISW7	Vacuolar protein-sorting-associated protein 36	VPS36	10	3	4	0	3	5	183850	69479	28130	0	31278	53741	1		0.403165	0.257696	0.069121	0	0.0954797	0.265357		0.176588
P43034;I3L3N5	Platelet-activating factor acetylhydrolase IB subunit alpha	PAFAH1B1	6	2	6	0	13	2	79149	39942	167570	0	280610	36902	1		0.173566	0.148144	0.411753	0	0.856594	0.182211		0.177889
Q9P2R3;I3L1Z9;I3L3P8;K7EPT2	Rabankyrin-5	ANKFY1	9	0	11	0	14	3	287880	0	709320	0	96063	11431	2		0.631293	0	1.74294	0	0.293243	0.0564428		0.174843
Q92626;H7C1W1	Peroxidasin homolog	PXDN	14	1	7	0	25	3	79577	0	91007	0	146680	36547	2		0.174505	0	0.223622	0	0.447758	0.180458		0.177481
P53992;G5EA31	Protein transport protein Sec24C	SEC24C	6	1	12	0	17	3	88063	0	313970	0	191600	32445	2		0.193114	0	0.771487	0	0.584881	0.160204		0.176659
Q96FQ6	Protein S100-A16	S100A16	3	4	6	1	2	3	16230	223770	276280	15905	30290	44759	0		0.0355908	0.829959	0.678875	0.14626	0.0924637	0.221006		0.183633
Q86XX4;H0Y8V2	Extracellular matrix protein FRAS1	FRAS1	21	5	2	1	16	4	93759	78980	26507	0	72237	29547	1		0.205604	0.292935	0.065133	0	0.220512	0.145894		0.175749
P46976;G5E9W8;C9JQ42	Glycogenin-1	GYG1	2	3	1	2	4	1	42881	213490	0	200160	81424	0	2		0.0940339	0.79183	0	1.84064	0.248556	0		0.171295
K7EMQ3		DNM2	17	3	13	0	17	3	106310	29428	526680	0	193420	16150	1		0.233128	0.109148	1.29416	0	0.590437	0.0797438		0.171138
P98160	Basement membrane-specific heparan sulfate proteoglycan core protein;Endorepellin;LG3 peptide	HSPG2	71	0	3	0	28	24	404310	0	58791	0	64100	186700	2		0.886613	0	0.144461	0	0.195673	0.921868		0.170067
P84095	Rho-related GTP-binding protein RhoG	RHOG	7	4	2	3	3	4	143410	55993	43187	18064	30580	39972	0		0.314484	0.207677	0.106119	0.166114	0.093349	0.19737		0.181742
P46379;A0A0G2JK23;A0A024RCR6;A0A0G2JL47;A0A0G2JJM1;X6REW1;F6S6P2;F6TC96;F6U341;F6X9W3;F6VEM6;F6WML8;A0A1B0GX79;A0A0G2JJR8;H0Y710;F6XTU0;F6U1F2;F6UR09;H0Y4L1	Large proline-rich protein BAG6	BAG6;BAT3	4	3	7	0	14	5	27177	0	174980	0	241580	59287	2		0.0595965	0	0.429961	0	0.737451	0.292741		0.176169
O75915;F8WF90;C9JQU6;F8WF33	PRA1 family protein 3	ARL6IP5	3	1	1	0	3	2	148100	0	84531	0	139940	27188	2		0.324769	0	0.20771	0	0.427183	0.134246		0.170978
Q14542;G5E943	Equilibrative nucleoside transporter 2	SLC29A2	4	1	2	2	2	2	157990	0	39056	24216	43002	79307	1		0.346457	0	0.0959684	0.222687	0.131269	0.391594		0.176978
Q15631;E9PGT1;H7C1D4	Translin	TSN	2	0	2	3	3	1	66189	0	76188	35445	81230	0	2		0.145146	0	0.187209	0.325947	0.247964	0		0.166178
Q92485;F8VWW8;Q5T0Y8	Acid sphingomyelinase-like phosphodiesterase 3b	SMPDL3B	7	1	2	1	2	3	249210	0	100270	0	35675	47674	2		0.546493	0	0.246383	0	0.108902	0.2354		0.172151
P07099;B1AQP8;B1AQP9	Epoxide hydrolase 1	EPHX1	9	0	4	0	8	5	75961	0	66493	0	64021	42728	2		0.166575	0	0.163387	0	0.195431	0.210978		0.164981
P00390	Glutathione reductase, mitochondrial	GSR	5	3	5	1	11	3	82917	27712	102020	0	156200	31531	1		0.181829	0.102783	0.250684	0	0.476818	0.155691		0.16876
Q93009;F5H2X1;H3BND8	Ubiquitin carboxyl-terminal hydrolase 7;Ubiquitin carboxyl-terminal hydrolase	USP7	18	1	21	0	27	4	56544	0	211980	0	152200	43640	2		0.123996	0	0.520877	0	0.464608	0.215481		0.169738
Q7Z5N4;F8W6X9;A0A087WTQ6	Protein sidekick-1	SDK1	18	11	4	2	8	1	114980	128310	32809	28290	29310	0	1		0.25214	0.475899	0.0806183	0.260151	0.0894721	0		0.170806
O94776	Metastasis-associated protein MTA2	MTA2	3	0	7	0	9	5	19951	0	158800	0	164410	60179	2		0.0437506	0	0.390203	0	0.50188	0.297146		0.170448
P49591;Q5T5C7	Serine--tRNA ligase, cytoplasmic	SARS	8	1	14	0	16	3	97587	0	275830	0	455110	23906	2		0.213999	0	0.67777	0	1.38928	0.118041		0.16602
O43747	AP-1 complex subunit gamma-1	AP1G1	7	0	6	0	14	2	69156	0	70012	0	89133	42837	2		0.151652	0	0.172034	0	0.272089	0.211516		0.161843
P14550;Q5T621;V9GYG2;V9GYP9	Alcohol dehydrogenase [NADP(+)]	AKR1A1	4	2	6	0	11	1	41064	63386	252230	0	116920	0	2		0.0900494	0.235098	0.61978	0	0.356912	0		0.162573
P50454;E9PKH2;E9PR70;E9PPV6;E9PK86;E9PMI5;E9PJH8;E9PIG2;E9PRS3;E9PNX1;H0YEP8;E9PQ34;E9PLA6	Serpin H1	SERPINH1	5	0	5	0	12	3	49494	0	85984	0	98655	92295	2		0.108536	0	0.21128	0	0.301156	0.455725		0.159908
P31749;A0A087WY56;G3V3X1;G3V2I6;Q9Y243;A0A5F9ZGY0;A0A5F9ZHU3;A0A5K1VW74;G3V4I6	RAC-alpha serine/threonine-protein kinase	AKT1	5	0	11	0	10	2	76360	0	157780	0	79388	32703	2		0.16745	0	0.387697	0	0.242341	0.161478		0.164464
Q9UBW8;F5GYF7;F5H248;F5H7C6;F5H4U8;F5H4Z0;F5H3M6;G3XAP1;F5GXT7	COP9 signalosome complex subunit 7a	COPS7A	4	0	3	0	5	3	117470	0	409160	0	287830	13519	2		0.2576	0	1.00539	0	0.878634	0.0667528		0.162177
Q99828	Calcium and integrin-binding protein 1	CIB1	7	3	2	1	2	3	83105	97766	54470	0	31702	63649	1		0.182241	0.362612	0.133844	0	0.096774	0.31428		0.158042
Q99715;D6RGG3	Collagen alpha-1(XII) chain	COL12A1	0	3	6	0	36	53	0	30971	81752	0	104630	233040	2		0	0.114871	0.200881	0	0.319395	1.15068		0.157876
O94979;D6REX3;D6RHZ5;H7BXG7;H0YAB3;H0Y8V7;H0Y9K1;D6RE64;D6RCQ9;H0Y9T9;H0Y8W8	Protein transport protein Sec31A	SEC31A	6	2	9	0	11	3	54039	52962	100930	0	111220	12027	1		0.118502	0.196435	0.248005	0	0.339512	0.0593857		0.157469
P08582;C9JVN1	Melanotransferrin	MFI2	7	2	2	0	0	3	103750	48914	53431	0	0	49551	2		0.227514	0.181421	0.131291	0	0	0.244668		0.156356
Q15366;F8W0G4;F8VXH9;H3BRU6;F8VZX2;P57721;F8W1G6;J3QT27;E9PFP8;F8VTZ0;H3BND9	Poly(rC)-binding protein 2;Poly(rC)-binding protein 3	PCBP2;PCBP3	2	2	0	2	0	3	72489	47578	0	18219	0	38213	2		0.158961	0.176466	0	0.167539	0	0.188684		0.16325
Q13347;Q5TFK1	Eukaryotic translation initiation factor 3 subunit I	EIF3I	6	2	6	2	10	2	67176	38962	249930	8679	103350	35063	0		0.14731	0.144509	0.614128	0.0798108	0.315488	0.173131		0.160221
Q9NUU7;I3L0H8;F6QDS0;Q9UMR2;I3L352;H3BQK0;H3BN59;H3BMQ5;Q9UHL0;H3BTB3;H0YD26;A0A1B0GV69;E9PR46;J3QL17	ATP-dependent RNA helicase DDX19A;ATP-dependent RNA helicase DDX19B	DDX19A;DDX19B	2	0	3	0	6	2	42980	0	88044	0	81449	64588	2		0.094251	0	0.216342	0	0.248632	0.318916		0.155296
P35520;P0DN79;C9JMA6;H7C2H4	Cystathionine beta-synthase	CBS	3	0	3	3	7	2	26193	0	67961	29081	63409	30159	1		0.0574387	0	0.166994	0.267424	0.193563	0.148916		0.157955
Q6UXI9;D6RH31	Nephronectin	NPNT	7	6	5	1	9	1	102250	113990	41751	0	67658	0	2		0.224224	0.422787	0.102591	0	0.206534	0		0.154562
Q9Y446;E9PKC4;E9PJR7;E9PRW6;E9PK71	Plakophilin-3	PKP3	18	2	4	0	6	6	219030	32406	76669	0	38258	41493	1		0.480312	0.120193	0.188391	0	0.116787	0.20488		0.154292
Q8WV92;B8ZZL5;F8WED5;A0A1W2PP14;H7C3Q6	MIT domain-containing protein 1	MITD1	11	4	0	0	2	4	335750	105800	0	0	11522	58024	2		0.736267	0.39241	0	0	0.0351722	0.286505		0.160839
Q92673	Sortilin-related receptor	SORL1	2	8	3	0	32	3	2943	56411	49129	0	157930	39381	1		0.00645371	0.209227	0.12072	0	0.482099	0.194452		0.157586
A0A2R8Y5V9;P67936;A0A2R8YGX3;A0A590UJB9;A0A590UK79;A0A2R8YH90;CON__Q3SX28;Q5TCU3;A0A0S2Z4G6;A7XZE4;B7Z596;A0A494BZZ2;H7BYY1;H0YKJ4;H0YK48;P07951;A0A2R8YHD2;P09493;K7ENT6;A0A2R8YE05;A0A2R8YEU4;H0YKP3;H0YKX5;H0YL80;Q6ZN40;F5H7S3	Tropomyosin alpha-4 chain	TPM4	2	3	6	5	2	2	17718	47024	129530	30805	25744	28143	0		0.0388539	0.174411	0.318281	0.283278	0.0785865	0.138962		0.156686
P43246;A0A2R8YFH0;E9PHA6;A0A2R8Y6P0;A0A2R8YG02;A0A2R8Y713;A0A2R8Y7S8	DNA mismatch repair protein Msh2	MSH2	4	0	8	0	13	2	46685	0	93769	0	66344	42876	2		0.102376	0	0.230409	0	0.202523	0.211709		0.152449
K7EIG1;A0A494C0R8;I3L2B0;I3L4B5		CLUH	1	0	14	0	25	6	115880	0	186160	0	162590	10394	2		0.254114	0	0.457432	0	0.496325	0.0513224		0.152718
P12931	Proto-oncogene tyrosine-protein kinase Src	SRC	3	4	1	0	3	4	88907	88769	0	0	99240	22663	2		0.194964	0.329243	0	0	0.302941	0.111903		0.153434
P53985	Monocarboxylate transporter 1	SLC16A1	2	2	1	2	2	2	44500	54981	0	64790	0	80686	2		0.0975842	0.203924	0	0.595799	0	0.398403		0.150754
O43570;B3KUB4	Carbonic anhydrase 12	CA12	8	2	2	0	3	0	206970	155420	78096	0	34788	0	2		0.453865	0.57645	0.191898	0	0.106194	0		0.149046
O75882	Attractin	ATRN	9	2	1	2	3	2	96138	82626	0	20074	16268	27583	1		0.210821	0.306458	0	0.184597	0.0496599	0.136197		0.160397
Q9HBH0;F5GXB1	Rho-related GTP-binding protein RhoF	RHOF	5	4	1	0	3	3	122590	54182	39211	0	6337	42573	1		0.268828	0.20096	0.0963493	0	0.0193444	0.210213		0.148655
Q92900	Regulator of nonsense transcripts 1	UPF1	12	0	28	0	38	2	84431	0	372120	0	245860	23731	2		0.185149	0	0.914373	0	0.750516	0.117177		0.151163
Q96A65	Exocyst complex component 4	EXOC4	9	2	19	0	14	5	53537	19115	363230	0	73225	37948	1		0.117401	0.0708972	0.892529	0	0.223528	0.187376		0.152389
Q9P0L0	Vesicle-associated membrane protein-associated protein A	VAPA	4	0	3	0	4	2	84634	0	158430	0	59113	24332	2		0.185594	0	0.389294	0	0.180449	0.120144		0.150297
Q96L92;A0A2R8Y8A7;A0A5H1ZRP6;A0A2R8Y3S6;A0A2R8Y871;H7C603	Sorting nexin-27	SNX27	7	2	10	0	12	3	83632	10656	200920	0	167820	23602	1		0.183397	0.0395229	0.493701	0	0.51229	0.11654		0.149968
P43007	Neutral amino acid transporter A	SLC1A4	6	1	0	2	4	2	138310	0	0	34208	48388	31121	2		0.3033	0	0	0.314572	0.14771	0.153666		0.150688
Q15599;H3BMF5	Na(+)/H(+) exchange regulatory cofactor NHE-RF2	SLC9A3R2	7	2	2	0	1	3	104880	77107	64659	0	0	28440	2		0.229992	0.285988	0.15888	0	0	0.140428		0.149654
P16435;E7EMD0;H0Y4R2	NADPH--cytochrome P450 reductase	POR	14	0	6	0	10	2	95084	0	54306	0	62544	33883	2		0.20851	0	0.133441	0	0.190923	0.167304		0.150372
P26196	Probable ATP-dependent RNA helicase DDX6	DDX6	5	0	10	0	14	3	103260	0	369490	0	271960	14197	2		0.226439	0	0.907911	0	0.830189	0.0701005		0.14827
Q14766;E7EV71;C9JD84;H7BZ76;H7C0I7;C9JDW2;H7C4L5	Latent-transforming growth factor beta-binding protein 1	LTBP1	14	10	2	1	20	7	66233	39949	16605	0	53290	47717	1		0.145243	0.14817	0.0408018	0	0.162674	0.235612		0.146706
P17931;G3V3R6	Galectin-3;Galectin	LGALS3	5	2	5	1	3	4	188960	22184	70939	0	37136	46373	1		0.414371	0.08228	0.174311	0	0.113362	0.228976		0.143837
Q9Y2E4;E7EPU2;A0A0U1RQW6	Disco-interacting protein 2 homolog C	DIP2C	9	6	4	0	6	6	77747	53817	47792	0	29891	80904	1		0.170492	0.199606	0.117435	0	0.0912457	0.39948		0.143963
Q15046;H3BRC9;J3KRL2;H3BPV7;H3BVA8	Lysine--tRNA ligase	KARS	8	5	9	1	20	4	81628	17110	185980	0	226490	23183	1		0.179002	0.0634607	0.45699	0	0.691387	0.114471		0.146736
P10599	Thioredoxin	TXN	3	2	0	1	3	2	66216	40865	0	0	45746	58262	2		0.145205	0.151568	0	0	0.139645	0.28768		0.142425
P63241;I3L397;I3L504;Q9GZV4;F8WCJ1;C9J7B5;C9J4W5;Q6IS14	Eukaryotic translation initiation factor 5A-1;Eukaryotic translation initiation factor 5A;Eukaryotic translation initiation factor 5A-2;Eukaryotic translation initiation factor 5A-1-like	EIF5A;EIF5A2;EIF5AL1	4	0	4	0	3	1	55888	0	122990	0	53084	50404	2		0.122557	0	0.302211	0	0.162045	0.24888		0.142301
Q9Y4F1;A0A1B0GV68;C9JME2;M0QYB0	FERM, RhoGEF and pleckstrin domain-containing protein 1	FARP1	9	1	3	0	7	3	84656	0	104570	0	32093	149190	2		0.185642	0	0.256949	0	0.0979676	0.736655		0.141805
H7C2K6		EPB41L1	3	0	5	0	3	3	159110	0	76536	0	64223	19591	2		0.348913	0	0.188064	0	0.196048	0.0967345		0.142399
A0A2R8YDT5;A0A2R8Y7T2;O00571;A0A2R8YCW1;A0A2R8Y645;A0A2R8Y4A4;A0A2U3TZJ9;A0A2R8YFS5;A0A2R8YFR4;A0A0D9SG12;A0A0D9SFB3;O15523;A0A2R8Y5G6;A0A0D9SF53;A0A2R8YF78;A0A087WVZ1;F6S8Q4;A0A2R8YDH3;A0A0J9YVQ7;A0A2R8Y4D2	ATP-dependent RNA helicase DDX3X;ATP-dependent RNA helicase DDX3Y	DDX3X;DDX3Y	6	1	7	0	13	3	90796	0	164060	0	85384	17467	2		0.199107	0	0.403128	0	0.260644	0.0862468		0.142677
P62820;E7END7	Ras-related protein Rab-1A	RAB1A	3	2	1	0	3	1	172770	29976	0	0	55791	160390	2		0.378868	0.11118	0	0	0.170308	0.791958		0.140744
Q8IWJ2;B8ZZW2;B8ZZA5	GRIP and coiled-coil domain-containing protein 2	GCC2	14	0	14	0	16	4	43522	0	74746	0	71657	59829	2		0.0954395	0	0.183666	0	0.218741	0.295418		0.139553
Q9Y666;A0A0G2JNW7;A0A0U1RR18;A0A0G2JQE3;H0YB78;Q9H2X9	Solute carrier family 12 member 7	SLC12A7	7	4	0	1	1	2	97594	108170	0	0	20277	50043	2		0.214014	0.401201	0	0	0.0618979	0.247097		0.137956
Q9Y6W3	Calpain-7	CAPN7	12	5	2	0	3	4	100550	42615	37954	0	38522	37672	1		0.220496	0.158058	0.0932606	0	0.117593	0.186013		0.137826
Q9Y6W5	Wiskott-Aldrich syndrome protein family member 2	WASF2	6	4	2	0	2	3	158780	68192	0	0	29512	39024	2		0.348189	0.252923	0	0	0.0900888	0.192689		0.141389
Q5VYK3;J3KN16;F6XAQ5;R4GMY1	Proteasome-associated protein ECM29 homolog	ECM29;KIAA0368	15	0	26	0	39	2	72173	0	182860	0	111790	24535	2		0.158268	0	0.449324	0	0.341252	0.121146		0.139707
P49915	GMP synthase [glutamine-hydrolyzing]	GMPS	3	0	16	0	17	2	29180	0	242110	0	195210	44430	2		0.0639889	0	0.594913	0	0.595901	0.219382		0.141685
O60547	GDP-mannose 4,6 dehydratase	GMDS	4	0	5	0	8	2	49609	0	85486	0	126300	34842	2		0.108788	0	0.210056	0	0.385545	0.172039		0.140414
Q9Y4D1	Disheveled-associated activator of morphogenesis 1	DAAM1	12	6	3	1	6	3	74021	156880	43342	0	15806	34934	1		0.162321	0.581865	0.1065	0	0.0482496	0.172494		0.13441
Q53H96;A0A0A0MQS1;B5MD87	Pyrroline-5-carboxylate reductase 3;Pyrroline-5-carboxylate reductase	PYCRL	5	1	7	0	10	2	44751	0	223250	0	118680	36368	2		0.0981346	0	0.54857	0	0.362284	0.179574		0.138854
P84085;C9J1Z8	ADP-ribosylation factor 5	ARF5	3	2	1	0	4	2	66139	87092	0	0	78331	26317	2		0.145036	0.323023	0	0	0.239114	0.129945		0.137491
Q13464;A0A0U1RQV4;C9JFJ0	Rho-associated protein kinase 1	ROCK1	10	0	8	0	10	5	48541	0	67212	0	53238	39250	2		0.106446	0	0.165153	0	0.162515	0.193805		0.13448
P51991;H7C1J8	Heterogeneous nuclear ribonucleoprotein A3	HNRNPA3	5	0	11	0	5	2	55454	0	293560	0	48452	31081	2		0.121605	0	0.721336	0	0.147905	0.153469		0.134755
Q5JPE7;Q15155;P69849;A0A0G2JP90;A0A087WW46;J3KN36;A0A0G2JN29;A0A087X117;H3BPS9;A0A087WTD5;H3BUC9	Nodal modulator 2;Nodal modulator 1;Nodal modulator 3	NOMO2;NOMO1;NOMO3	6	2	0	2	5	0	62382	34690	0	19192	55696	0	2		0.136798	0.128665	0	0.176487	0.170018	0		0.132731
Q9NY35;D6RHU6;D6RCR8;D6RDI6;D6RFX6;D6RCE6;D6R9S8;D6RC11;D6RA76;D6RDY1;D6RDP6;D6RIU2;A0A0R4J2F2;H0Y8T9;D6RD48;D6RAZ7;D6RCP3;D6RB31;D6R9K1	Claudin domain-containing protein 1	CLDND1	4	3	0	0	1	2	191070	79463	0	0	33612	33733	2		0.418998	0.294727	0	0	0.102604	0.166563		0.134584
Q13131;P54646;Q96E92;A0A087WXX9	5-AMP-activated protein kinase catalytic subunit alpha-1	PRKAA1	7	3	7	0	4	0	51191	40327	102220	0	72111	0	2		0.112257	0.149572	0.251175	0	0.220127	0		0.130915
P61966;A0A2R8YGH5;H7C1E4	AP-1 complex subunit sigma-1A	AP1S1	3	0	3	1	3	2	324890	0	49155	0	162320	29493	2		0.712452	0	0.120784	0	0.4955	0.145628		0.133206
Q06481	Amyloid-like protein 2	APLP2	19	2	3	2	9	2	411630	71103	21898	7539	64385	0	1		0.902665	0.26372	0.0538078	0.0693275	0.196543	0		0.132935
Q92616	Translational activator GCN1	GCN1L1	23	0	52	0	68	5	98104	0	476030	0	216250	9361.5	2		0.215133	0	1.1697	0	0.660128	0.0462243		0.130678
Q12959;A0A590UJ18;A0A590UJS9;A0A590UJD9;A0A0C4DFT3	Disks large homolog 1	DLG1	13	5	3	1	5	0	118430	165850	56358	0	39164	0	2		0.259706	0.615135	0.138483	0	0.119553	0		0.129018
Q9Y639;H3BU51;Q9UFM8	Neuroplastin	NPTN;DKFZp566H1924	4	1	3	0	3	2	305060	0	183610	0	27324	36848	2		0.668967	0	0.451167	0	0.0834096	0.181944		0.132677
P48426	Phosphatidylinositol 5-phosphate 4-kinase type-2 alpha	PIP4K2A	3	2	4	0	2	1	95294	24737	66335	0	62428	0	2		0.208971	0.0917491	0.162998	0	0.190569	0		0.127374
P23258;Q9NRH3;K7EIS0;K7EKE5	Tubulin gamma-1 chain;Tubulin gamma-2 chain;Tubulin gamma chain	TUBG1;TUBG2	4	0	3	0	4	2	78832	0	90087	0	65696	16735	2		0.172871	0	0.221362	0	0.200545	0.0826324		0.127752
Q9ULF5;E7ENT5;E7EV45	Zinc transporter ZIP10	SLC39A10	3	3	0	0	4	4	56058	44870	0	0	42095	62298	2		0.12293	0.166422	0	0	0.1285	0.307609		0.125715
Q9NR45	Sialic acid synthase	NANS	5	1	9	0	4	2	73292	0	317760	0	83904	18851	2		0.160722	0	0.7808	0	0.256127	0.0930806		0.126901
A5YKK6;H3BMZ2;H3BT18;H3BU44;H3BNB1;H3BVC9	CCR4-NOT transcription complex subunit 1	CNOT1	9	0	23	0	27	2	61464	0	161050	0	106560	24269	2		0.134785	0	0.395732	0	0.325287	0.119833		0.127309
O95292	Vesicle-associated membrane protein-associated protein B/C	VAPB	4	1	4	0	4	2	65219	0	165840	0	46272	22833	2		0.143019	0	0.407502	0	0.141251	0.112742		0.126997
O94973;A0A0G2JS82;A0A0G2JQM1;A0A0G2JRF9;A0A0G2JQA4;E9PR62	AP-2 complex subunit alpha-2	AP2A2	7	3	6	0	9	2	78669	35300	46906	0	76487	19236	1		0.172514	0.130927	0.115257	0	0.233485	0.0949816		0.123092
P04626;B4DTR1;J3QLU9;F5H1T4;J3KTI5;J3QRX1;J3QRJ7	Receptor tyrosine-protein kinase erbB-2;Receptor protein-tyrosine kinase	ERBB2	8	1	2	1	4	3	165950	126760	25317	0	27981	34165	1		0.363912	0.47015	0.0622089	0	0.0854152	0.168696		0.127056
Q9P258	Protein RCC2	RCC2	10	0	12	1	19	4	63151	0	221500	0	224390	22526	2		0.138484	0	0.54427	0	0.684976	0.111227		0.124855
Q9BS40	Latexin	LXN	2	2	0	0	2	2	93112	34011	0	0	38204	54986	2		0.204186	0.126146	0	0	0.116622	0.271504		0.121384
Q9ULV4;B4E3S0;F8VV53;F8W1H8;F8VUX3;F8VSA4;F8VRE9;H0YHL7;F8VTT6;F8VVB7	Coronin-1C;Coronin	CORO1C	3	2	4	0	6	2	53936	0	126350	0	89904	26131	2		0.118276	0	0.310467	0	0.274442	0.129027		0.123652
P25445	Tumor necrosis factor receptor superfamily member 6	FAS	5	3	2	1	2	1	91491	57692	43317	0	11875	28418	1		0.200631	0.213979	0.106439	0	0.0362498	0.14032		0.123379
Q13618;A0A087WTG3;A0A087X1R9;H7C399;H7C1L6	Cullin-3	CUL3	7	0	6	0	5	3	50707	0	52229	0	73175	27462	2		0.111196	0	0.128337	0	0.223375	0.135599		0.119766
P40123;A0A087WZ15;E9PDI2;B7Z385;A0A087X0J3;F8WDB9;F8WEW0	Adenylyl cyclase-associated protein 2;Adenylyl cyclase-associated protein	CAP2	3	2	5	0	5	1	59729	29098	66825	0	86515	0	2		0.13098	0.107924	0.164202	0	0.264097	0		0.119452
Q9UQB8;B4DWA1;I3L4C2;I3L3C6;I3L2M4;I3L0Y9	Brain-specific angiogenesis inhibitor 1-associated protein 2	BAIAP2	12	2	3	0	3	4	68098	41599	44568	0	15039	26713	1		0.149332	0.15429	0.109513	0	0.0459083	0.131901		0.120707
P30622;A0A3B3ITA2;F5H0N7;J3KP58	CAP-Gly domain-containing linker protein 1	CLIP1	10	2	5	0	20	5	62871	14788	39127	0	88309	56812	1		0.13787	0.0548484	0.0961429	0	0.269573	0.280521		0.117006
P78536	Disintegrin and metalloproteinase domain-containing protein 17	ADAM17	7	4	1	0	3	2	102470	113570	0	0	47853	18822	2		0.224707	0.421229	0	0	0.146077	0.0929374		0.119507
P23470	Receptor-type tyrosine-protein phosphatase gamma	PTPRG	12	3	8	1	5	3	94371	46375	62981	0	25247	15063	1		0.206946	0.172004	0.154757	0	0.0770694	0.0743766		0.115913
P10768;H7BZT7;X6RA14;U3KQT1	S-formylglutathione hydrolase	ESD	2	1	8	0	6	2	63077	0	645230	0	86688	19769	2		0.138322	0	1.58546	0	0.264625	0.0976134		0.117968
O14744;G3V580;G3V5L5;H0YJX6;G3V2X6;G3V2L6;C9JSX3;H0YJD3;H7BZ44;H0YJ77;G3V507;H0YJY6;G3V2F5;G3V5T6	Protein arginine N-methyltransferase 5;Protein arginine N-methyltransferase 5, N-terminally processed	PRMT5	9	3	11	1	15	3	53251	29802	241970	0	200710	23887	1		0.116774	0.110535	0.594569	0	0.61269	0.117947		0.117361
Q08554	Desmocollin-1	DSC1	5	4	0	3	0	8	56631	85842	0	12454	0	61684	2		0.124186	0.318386	0	0.114525	0	0.304577		0.119356
Q02413	Desmoglein-1	DSG1	11	4	1	1	0	3	139980	32925	0	12779	0	32097	2		0.306963	0.122118	0	0.117514	0	0.158485		0.119816
Q9NPQ8;H0YEN0;E9PSI0;E9PI04;E9PLE5;H0YE35;H0YC88	Synembryn-A	RIC8A	11	3	6	0	9	7	105640	26287	28792	0	43285	39505	1		0.231658	0.097498	0.0707477	0	0.132132	0.195064		0.114815
Q4V328;A0A087WT45	GRIP1-associated protein 1	GRIPAP1	0	1	3	0	3	1	0	68176	44987	0	38476	131550	2		0	0.252864	0.110542	0	0.117452	0.649554		0.113997
Q5T1M5	FK506-binding protein 15	FKBP15	5	0	9	0	9	4	35095	0	61017	0	51371	40895	2		0.0769599	0	0.149931	0	0.156816	0.201927		0.113445
Q06323;H0YKK6;H0YLU2	Proteasome activator complex subunit 1	PSME1	6	2	3	1	5	3	37340	0	73240	0	47855	49775	2		0.081883	0	0.179965	0	0.146083	0.245774		0.113983
P22102;C9JZG2;C9JKQ7;C9JBJ1;C9JTV6;F8WD69	Trifunctional purine biosynthetic protein adenosine-3;Phosphoribosylamine--glycine ligase;Phosphoribosylformylglycinamidine cyclo-ligase;Phosphoribosylglycinamide formyltransferase	GART	8	1	9	1	18	2	53939	0	254680	0	109680	22525	2		0.118283	0	0.6258	0	0.334811	0.111222		0.114752
O75110	Probable phospholipid-transporting ATPase IIA	ATP9A	4	4	1	3	6	5	69040	41940	0	13240	31555	23879	1		0.151398	0.155555	0	0.121753	0.0963253	0.117907		0.11983
Q6UXN9	WD repeat-containing protein 82	WDR82	2	0	6	0	5	2	62809	0	352060	0	118360	18266	2		0.137734	0	0.865082	0	0.361307	0.090192		0.113963
Q7KZI7;E7ETY4;E9PC69;F5H4F6;F5H6N2;H0YNV4;Q9P0L2;F5H4J8;B4DIB3;A0A087X0I6	Serine/threonine-protein kinase MARK2	MARK2	8	4	9	0	3	4	69975	13140	60652	0	23876	38183	1		0.153448	0.048736	0.149034	0	0.0728842	0.188536		0.110959
Q9BQA1	Methylosome protein 50	WDR77	3	1	2	2	6	1	44522	0	90948	14805	178800	0	2		0.0976324	0	0.223477	0.136145	0.545808	0		0.116888
Q9UNE7;H3BS86;H3BTA3;H3BUD0	E3 ubiquitin-protein ligase CHIP	STUB1	3	1	4	0	4	3	51020	0	76547	0	37146	23270	2		0.111882	0	0.188091	0	0.113392	0.1149		0.112637
O95071;E7EMW7;E5RFK7;H0YBB4;E7ET84	E3 ubiquitin-protein ligase UBR5	UBR5	5	0	8	0	15	3	31250	0	85067	0	100110	32420	2		0.0685282	0	0.209027	0	0.305597	0.16008		0.114304
Q14689;A0A494C143	Disco-interacting protein 2 homolog A	DIP2A	11	2	3	1	3	3	110380	47622	18107	0	9008	53235	1		0.242053	0.176629	0.0444925	0	0.027498	0.262858		0.110561
Q6EMK4	Vasorin	VASN	4	2	2	2	2	1	44684	29879	43429	35748	45576	0	1		0.0979877	0.110821	0.106714	0.328733	0.139126	0		0.108767
P54577;A0A0C4DGZ5	Tyrosine--tRNA ligase, cytoplasmic;Tyrosine--tRNA ligase, cytoplasmic, N-terminally processed;Tyrosine--tRNA ligase	YARS	5	0	9	1	6	2	19872	0	127740	0	56592	40171	2		0.0435774	0	0.313883	0	0.172754	0.198352		0.108165
Q13085;Q59FY4;O00763	Acetyl-CoA carboxylase 1;Biotin carboxylase	ACACA	5	0	19	0	34	2	38178	0	167070	0	109220	28114	2		0.0837207	0	0.410524	0	0.333407	0.138818		0.11127
G8JL96;A0A0A0MR60	Protein-tyrosine-phosphatase	PTPRS	2	2	2	1	4	1	154370	17788	246630	0	49234	0	2		0.338518	0.0659754	0.606019	0	0.150292	0		0.108134
P31150;G5E9U5	Rab GDP dissociation inhibitor alpha	GDI1	3	4	4	0	6	0	38842	52238	51901	0	73963	0	2		0.0851767	0.19375	0.127531	0	0.225781	0		0.106354
P37802;X6RJP6	Transgelin-2	TAGLN2	2	2	7	0	6	2	15089	17863	59416	0	55189	50885	1		0.0330887	0.0662535	0.145997	0	0.168471	0.251255		0.106125
O75886	Signal transducing adapter molecule 2	STAM2	3	3	2	0	0	1	81259	40204	426210	0	20967	0	2		0.178193	0.149116	1.04728	0	0.0640042	0		0.10656
O60216;E5RFZ5;E5RI01;Q9H4I0;E5RG18;E5RJW1;E5RJK5;E5RFV8;E5RIN7;A0A140T8W2	Double-strand-break repair protein rad21 homolog	RAD21	10	0	7	0	6	2	83779	0	63681	0	110340	11316	2		0.183719	0	0.156477	0	0.336826	0.055875		0.106176
Q14344	Guanine nucleotide-binding protein subunit alpha-13	GNA13	9	2	3	0	5	0	80675	77551	54480	0	24051	0	2		0.176912	0.287635	0.133868	0	0.0734184	0		0.103643
O94813;A0A087WYV5;X6R3P0;E9PCX4	Slit homolog 2 protein;Slit homolog 2 protein N-product;Slit homolog 2 protein C-product	SLIT2	12	1	2	0	13	3	116730	0	11261	0	58031	50192	2		0.255978	0	0.0276705	0	0.177146	0.247833		0.102408
P08237;A0A2R8Y891;F8VZI0;F8VP00;F8VSF7;F8VTQ3;F8VW30;F8VUB8;F8VYK8;F8VX13;F8VZQ1;F8VVE3	ATP-dependent 6-phosphofructokinase, muscle type	PFKM	8	0	14	0	11	3	67702	0	511530	0	211420	11615	2		0.148464	0	1.25693	0	0.645384	0.0573514		0.102908
P07237;H7BZ94;H0Y3Z3;I3L312;I3L398;I3L0S0;I3L3P5;I3NI03;I3L3U6;I3L1Y5;I3L514;I3L4M2	Protein disulfide-isomerase	P4HB	7	2	8	0	17	8	38663	23579	46378	0	86486	80542	1		0.0847842	0.0874541	0.11396	0	0.264008	0.397692		0.100707
P50502;H7C3I1;F6VDH7;Q3KNR6;Q8IZP2;Q8NFI4	Hsc70-interacting protein;Putative protein FAM10A4;Putative protein FAM10A5	ST13;ST13P4;ST13P5	2	3	0	0	2	2	35176	33051	0	0	54078	39641	2		0.0771376	0.122586	0	0	0.165079	0.195735		0.0998616
Q92597;E5RIR1;E5RGM5;E5RIV1;E5RIM2;E5RI76;E5RH82;E5RK17;E5RJ98;E5RG99;E5RJY1;E7ESM1	Protein NDRG1	NDRG1	5	2	5	1	1	0	44464	146290	39997	0	59041	0	2		0.0975052	0.542587	0.0982806	0	0.180229	0		0.0978929
O43491;E9PHY5;E9PII3;E9PK52;Q6ZSX4;E9PJP4;E9PQN0;E9PRG1;E9PIG0;E9PQD2;E9PN54;Q6R5J7;A0A2R8Y5B3	Band 4.1-like protein 2	EPB41L2	7	2	3	0	2	2	85098	21533	95652	0	0	24480	2		0.186612	0.0798655	0.235036	0	0	0.120875		0.10037
Q12913;A0A087WVC6;A0A087WTK0	Receptor-type tyrosine-protein phosphatase eta;Protein-tyrosine-phosphatase	PTPRJ	8	4	2	1	2	4	141940	35533	25558	0	4474	28210	1		0.311261	0.131791	0.0628011	0	0.0136574	0.139292		0.0972962
Q5T447	E3 ubiquitin-protein ligase HECTD3	HECTD3	5	0	5	0	7	2	27821	0	62451	0	43345	44066	2		0.0610088	0	0.153455	0	0.132316	0.217585		0.0966622
Q9Y653;A0A5F9ZH94;A0A5F9ZHT7;H3BRH0;H3BSJ6;H3BQZ1;H3BV52;H3BNH4;H3BP67;H3BQ46;H3BUU6;H3BVD3;H3BQ11;H3BSB8;H3BTH7;H3BMY9;H3BVA0;H3BRZ4;H3BS94;H3BM73;H3BSF7;H3BUH2;H3BMF8;A0A1B0GX62;H3BRI7	G-protein coupled receptor 56;GPR56 N-terminal fragment;GPR56 C-terminal fragment	GPR56;ADGRG1	6	4	2	2	2	0	130220	137960	32587	0	36421	0	2		0.28556	0.511691	0.0800728	0	0.111179	0		0.095626
Q13277;A0A0C4DGE4;A0A286YF28;A0A0J9YW33	Syntaxin-3	STX3	4	3	3	2	2	4	44696	95380	37094	0	6229	34885	1		0.098014	0.353763	0.0911474	0	0.0190147	0.172252		0.0945807
Q16643;D6R9Q9	Drebrin	DBN1	3	2	3	0	2	1	66418	40370	69235	0	14139	0	2		0.145648	0.149732	0.170124	0	0.0431609	0		0.0944046
P50552;K7ENL7;K7ENR7;K7EIG8;K7EM16	Vasodilator-stimulated phosphoprotein	VASP	7	2	5	0	5	1	50938	45451	132510	0	24964	0	2		0.111702	0.168577	0.325604	0	0.0762055	0		0.0939538
Q9BTC8;E7EQY4;E7EV10;E9PCS8;F6RRE2;E9PF88;H0YIT0	Metastasis-associated protein MTA3	MTA3	1	0	3	0	4	2	14843	0	62023	0	58400	48677	2		0.0325493	0	0.152403	0	0.178273	0.240352		0.0924761
Q86XT2;C9JYT9	Vacuolar protein sorting-associated protein 37D	VPS37D	5	3	0	0	1	5	57016	76859	0	0	20028	40936	2		0.125031	0.285069	0	0	0.0611378	0.20213		0.0930842
P33527;A0A0A0MS99;I3L4X2	Multidrug resistance-associated protein 1	ABCC1	14	2	1	2	4	2	57775	26802	0	10918	17378	19930	1		0.126695	0.0994081	0	0.1004	0.0530483	0.0984083		0.0989082
Q6YHK3	CD109 antigen	CD109	11	2	2	0	1	2	91261	34155	0	0	19294	28039	2		0.200127	0.12668	0	0	0.0588971	0.138448		0.0927887
Q08209;E7ETC2;P16298;Q5F2F8;E9PPC8;E9PK68;P48454;Q5F2G0;H0YC26	Serine/threonine-protein phosphatase 2B catalytic subunit alpha isoform;Serine/threonine-protein phosphatase;Serine/threonine-protein phosphatase 2B catalytic subunit beta isoform	PPP3CA;PPP3CB	2	3	3	0	3	1	31616	119430	46594	0	68412	0	2		0.0693308	0.442964	0.114491	0	0.208835	0		0.0919108
Q01974;B1APY4	Tyrosine-protein kinase transmembrane receptor ROR2	ROR2	11	2	3	0	3	8	193230	24736	36483	0	30064	50785	1		0.423735	0.0917454	0.089646	0	0.0917738	0.250761		0.0917596
Q96RW7	Hemicentin-1	HMCN1	38	8	1	0	12	21	56242	40078	0	0	19747	25291	2		0.123333	0.148649	0	0	0.06028	0.124879		0.0918066
P62424;Q5T8U2;Q5T8U3	60S ribosomal protein L7a	RPL7A	5	0	5	0	9	4	28703	0	197440	0	153490	24477	2		0.0629429	0	0.48515	0	0.468546	0.12086		0.0919015
P57735	Ras-related protein Rab-25	RAB25	3	2	2	1	2	4	65202	75992	13462	0	9622	69151	1		0.142982	0.281853	0.0330788	0	0.0293723	0.341447		0.0880303
Q13136;A0A2R8Y7R9;E9PJZ7;A0A1B0GVT3;G3V200;B1APN9;H0YHK3;M0QZB5;H0YDW2;O75334;H0YHJ4;O75335;E9PPF6;H0YIJ4;A0A3B3ITS2;H0YEF9;E9PID5	Liprin-alpha-1	PPFIA1	10	3	2	0	2	4	74060	27258	17276	0	24540	28116	1		0.162406	0.101099	0.0424506	0	0.0749112	0.138828		0.0880053
Q14118	Dystroglycan;Alpha-dystroglycan;Beta-dystroglycan	DAG1	7	2	5	0	4	2	60154	40455	16158	0	18677	25012	1		0.131912	0.150047	0.0397034	0	0.0570137	0.123502		0.0902577
Q96KP4	Cytosolic non-specific dipeptidase	CNDP2	5	2	3	0	3	1	35839	30916	67586	0	30840	0	2		0.0785915	0.114667	0.166072	0	0.0941426	0		0.086367
Q9BRG1;K7EKV4;K7ENE3;K7EP45	Vacuolar protein-sorting-associated protein 25	VPS25	11	1	3	0	3	3	275690	0	45870	0	18407	52076	2		0.604561	0	0.112712	0	0.0561895	0.257136		0.0844506
Q9H2G2	STE20-like serine/threonine-protein kinase	SLK	4	4	3	0	7	2	28987	33501	29871	0	31101	55562	1		0.0635657	0.124255	0.073399	0	0.0949394	0.274348		0.0841692
Q09161;F2Z2T1	Nuclear cap-binding protein subunit 1	NCBP1	8	0	13	0	14	3	49197	0	186310	0	230930	12886	2		0.107884	0	0.457801	0	0.70494	0.0636272		0.0857557
P42356;A4QPH2;A8MTF1	Phosphatidylinositol 4-kinase alpha	PI4KA	12	0	8	0	3	2	92652	0	49074	0	15379	25850	2		0.203177	0	0.120585	0	0.0469462	0.12764		0.0837654
Q9UKK9;A6NFX8;A6NJU6;A6NCQ0;C9JYY9;H0YEY4	ADP-sugar pyrophosphatase	NUDT5	4	2	4	0	5	1	38619	22405	136610	0	51448	0	2		0.0846877	0.0830997	0.335678	0	0.157051	0		0.0838937
Q92841;A0A1X7SBZ2;A0A5H1ZRQ2;A0A1W2PQ51;A0A0U1RQJ0	Probable ATP-dependent RNA helicase DDX17	DDX17	5	0	10	0	12	4	37990	0	378300	0	291950	17456	2		0.0833084	0	0.929559	0	0.891211	0.0861925		0.0847504
P05067;E9PG40;A0A0A0MRG2;H7C0V9;H7C2L2	Amyloid beta A4 protein;N-APP;Soluble APP-alpha;So	APP	16	0	2	2	10	0	296550	0	26358	11883	52794	0	2		0.650305	0	0.0647669	0.109274	0.16116	0		0.0870206
Q9UL46;A0A087X1Z3;H0YM70;H0YKU2	Proteasome activator complex subunit 2	PSME2	4	2	6	0	5	3	20885	30552	20772	0	76190	42877	1		0.0457988	0.113317	0.051041	0	0.232579	0.211714		0.0821789
Q13443;A0AVL1;F8WC54	Disintegrin and metalloproteinase domain-containing protein 9	ADAM9	10	4	4	3	2	1	236510	102210	12790	14409	13021	0	1		0.518644	0.379095	0.0314276	0.132503	0.0397481	0		0.0861255
O94906	Pre-mRNA-processing factor 6	PRPF6	3	0	11	0	14	5	43466	0	137460	0	55685	13987	2		0.0953167	0	0.337767	0	0.169985	0.0690636		0.0821902
Q24JP5	Transmembrane protein 132A	TMEM132A	9	4	2	2	1	1	73318	21735	32243	11860	0	0	2		0.160779	0.0806147	0.0792275	0.109063	0	0		0.0799211
Q9NRW7;A0A087WU65;A0A2R8YE10;A0A2R8YD95;A0A1B0GXI6;A0A2R8YF01;B7Z7G7;A0A2R8YEX8	Vacuolar protein sorting-associated protein 45	VPS45	6	0	11	0	17	2	48621	0	206180	0	90847	11210	2		0.106621	0	0.506626	0	0.277321	0.0553516		0.0809864
Q9C0B5;H0YEF4	Palmitoyltransferase ZDHHC5;Palmitoyltransferase	ZDHHC5	12	6	1	0	4	4	130660	40371	0	0	12985	24649	2		0.286525	0.149735	0	0	0.0396382	0.121709		0.0806738
P39060;H7BXV5;H7C457	Collagen alpha-1(XVIII) chain;Endostatin	COL18A1	5	0	3	0	6	4	47522	0	19670	0	62755	37944	2		0.104211	0	0.0483331	0	0.191567	0.187356		0.0762721
O14910;H0YI92;H0YIA8;J3KN23	Protein lin-7 homolog A	LIN7A	3	3	0	0	2	3	33231	458100	0	0	26027	376760	2		0.0728724	1.69908	0	0	0.0794504	1.86033		0.0761614
Q8TD43	Transient receptor potential cation channel subfamily M member 4	TRPM4	16	2	3	1	2	1	141690	27490	33400	0	22441	0	2		0.310712	0.10196	0.0820705	0	0.0685037	0		0.0752871
Q9UP83	Conserved oligomeric Golgi complex subunit 5	COG5	5	0	9	0	5	2	26946	0	149830	0	31741	19017	2		0.05909	0	0.368162	0	0.096893	0.0939002		0.0764951
I3L213		PHKB	3	0	5	0	7	2	41814	0	94580	0	164200	11967	2		0.0916941	0	0.232402	0	0.501239	0.0590894		0.0753918
P53680;M0QZ21;M0R0N4;M0QYZ2;M0R1S0;X6R390	AP-2 complex subunit sigma	AP2S1	3	1	2	0	2	2	40226	0	23301	0	49453	25566	2		0.0882117	0	0.0572552	0	0.150961	0.126237		0.0727335
P49321;E9PI86;E9PRH9;H0YF33;E9PPR5;Q5T624	Nuclear autoantigenic sperm protein	NASP	6	0	3	2	3	2	39859	0	62649	6294	42176	0	2		0.0874069	0	0.153941	0.0578787	0.128747	0		0.0726428
Q96ST3	Paired amphipathic helix protein Sin3a	SIN3A	4	0	7	0	5	2	22839	0	64184	0	29600	57730	2		0.0500837	0	0.157713	0	0.0903574	0.285053		0.0702206
P52701;A0A087WWJ1;A0A494C0M1	DNA mismatch repair protein Msh6	MSH6	3	0	7	0	12	2	36536	0	64881	0	68556	12774	2		0.0801199	0	0.159426	0	0.209275	0.0630742		0.071597
Q9Y5S2;H0YLY0	Serine/threonine-protein kinase MRCK beta	CDC42BPB	9	0	14	0	3	2	64877	0	134100	0	22429	15172	2		0.142269	0	0.329511	0	0.0684671	0.0749148		0.0716909
Q9HCU4	Cadherin EGF LAG seven-pass G-type receptor 2	CELSR2	8	5	1	4	5	0	26769	52043	0	22285	26219	0	2		0.0587018	0.193027	0	0.204929	0.0800365	0		0.0693692
Q96KP1	Exocyst complex component 2	EXOC2	6	0	13	0	9	2	32355	0	98221	0	42357	14073	2		0.0709514	0	0.241349	0	0.1293	0.0694882		0.0702198
Q12929;A0A2R8Y4W2;A0A2R8YE63;F5H0R8;F5GYM8;F5H3Q6;H0YFG1	Epidermal growth factor receptor kinase substrate 8	EPS8	8	7	2	1	1	2	113360	98229	4902	0	0	26326	2		0.248588	0.36433	0.0120452	0	0	0.12999		0.0710175
Q9H2K8;G3V1Q8	Serine/threonine-protein kinase TAO3	TAOK3	4	1	4	0	2	1	33098	37765	25064	0	20263	46182	1		0.0725807	0.14007	0.0615873	0	0.0618551	0.228033		0.0672179
Q8WXE0;J3QRN1	Caskin-2	CASKIN2	7	2	3	0	2	2	73809	11703	47218	0	22662	13679	1		0.161856	0.0434062	0.116024	0	0.0691784	0.0675428		0.0683606
Q92796;Q5JUW8	Disks large homolog 3	DLG3	6	0	2	0	2	2	116320	0	49049	0	10734	21204	2		0.255079	0	0.120523	0	0.0327668	0.104699		0.0687329
P18206	Vinculin	VCL	4	3	0	0	5	5	40440	30188	0	0	14271	41958	2		0.088681	0.111967	0	0	0.0435639	0.207176		0.0661224
P35237;A0A024QZX5;A0A087X1N8;A0A2R8YD12;A0A2R8Y6A7;A0A2R8YDD0;A0A2R8Y517	Serpin B6	SERPINB6	4	4	1	0	5	0	46893	18088	26103	0	33451	0	2		0.102832	0.0670881	0.0641403	0	0.102113	0		0.0656142
Q9BUJ2;M0R3F1;A0A0A0MRA5;B7Z4B8;M0QYZ0	Heterogeneous nuclear ribonucleoprotein U-like protein 1	HNRNPUL1	5	0	6	0	7	2	34282	0	235510	0	139030	10090	2		0.0751771	0	0.578695	0	0.424405	0.0498214		0.0624992
Q9NR09;A0A3B3IUB9	Baculoviral IAP repeat-containing protein 6	BIRC6	10	0	15	0	27	2	23839	0	85277	0	73613	14836	2		0.0522766	0	0.209543	0	0.224712	0.0732557		0.0627662
P51570	Galactokinase	GALK1	3	1	5	1	6	3	26648	0	100470	0	84102	13139	2		0.0584365	0	0.246875	0	0.256731	0.0648764		0.0616565
Q7LBR1	Charged multivesicular body protein 1b	CHMP1B	2	3	0	0	3	3	12849	360780	0	0	29894	162060	2		0.0281766	1.33813	0	0	0.0912549	0.800204		0.0597157
Q92614;A0A0D9SFK2	Unconventional myosin-XVIIIa	MYO18A	4	0	4	0	5	2	42813	0	45189	0	22724	10488	2		0.0938848	0	0.111038	0	0.0693676	0.0517866		0.0605771
Q99653;H0YKE7;F5GX29;H0YNG9;H0YLX1;H0YLY7	Calcineurin B homologous protein 1	CHP1	5	2	4	1	2	3	86357	9716	76502	0	19657	12324	1		0.189373	0.0360365	0.187981	0	0.0600052	0.0608522		0.0604287
Q9Y5K6	CD2-associated protein	CD2AP	12	2	2	0	3	0	116980	18398	18996	0	27896	0	2		0.256526	0.0682378	0.046677	0	0.0851557	0		0.0574574
Q7Z3U7;A0A286YFF8	Protein MON2 homolog	MON2	6	0	8	0	13	3	26102	0	67858	0	50930	11325	2		0.0572392	0	0.166741	0	0.15547	0.0559194		0.0565793
Q01970	1-phosphatidylinositol 4,5-bisphosphate phosphodiesterase beta-3	PLCB3	5	3	2	0	5	2	101850	13379	24674	0	29280	0	2		0.223347	0.0496225	0.060629	0	0.0893806	0		0.0551257
O15067;H0YGH1;J3KT98;J3QSG0;J3QSH6;J3KTQ5;J3KTL4	Phosphoribosylformylglycinamidine synthase	PFAS	5	1	11	0	17	2	27060	0	137910	0	100600	10854	2		0.05934	0	0.338872	0	0.307093	0.0535938		0.0564669
P46939	Utrophin	UTRN	8	2	2	0	0	2	36399	24314	17909	0	0	12379	2		0.0798195	0.0901802	0.044006	0	0	0.0611238		0.0525649
Q07954	Prolow-density lipoprotein receptor-related protei	LRP1	3	5	2	1	10	0	26032	43626	16941	0	26470	0	2		0.0570857	0.161808	0.0416274	0	0.0808027	0		0.0493565
Q13162;H7C3T4	Peroxiredoxin-4	PRDX4	2	2	5	0	6	1	18496	13248	52782	0	77802	0	2		0.0405599	0.0491366	0.129696	0	0.2375	0		0.0448483
Q9H9E3;A0A0A0MS45;J3KNI1;H3BSD2;H3BMV9;E9PRT5;J3QLW1;J3KRB5	Conserved oligomeric Golgi complex subunit 4	COG4	4	0	10	0	6	2	20283	0	134110	0	51931	9100.6	2		0.0444787	0	0.329535	0	0.158525	0.044936		0.0447073
									456016	269616	406967	108745	327588	202523

## Sheet: Wt vs KO CD63
											Analysis without missing values						Analysis with imputation of missing values
Gene name	LFQ_CD63KO_1	LFQ_CD63KO_2	LFQ_CD63KO_3	LFQ_CD63KO_4	LFQ_WT_1	LFQ_WT_2	LFQ_WT_3	LFQ_WT_4		logFC	AveExpr	t	P.Value	adj.P.Val		logFC.imp	AveExpr.imp	t.imp	P.Value.imp	adj.P.Val.imp
CD63	NA	NA	NA	NA	18.7261	19.7055	17.563	17.2199
LTBP1	16.977	16.561	16.2971	NA	16.0153	15.2859	14.0193	NA		1.50489	15.8593	4.50109	0.000883234	0.429055		1.25115	15.693	4.04776	0.00212599	0.493289
PTPRS	17.4692	16.1639	20.0893	NA	17.236	14.1186	17.912	NA		1.48526	17.1648	3.78048	0.00300575	0.429055		1.34052	16.5322	3.92079	0.0026251	0.493289
TAGLN2	15.4174	14.5817	17.4882	NA	13.8812	14.1247	15.8586	NA		1.20762	15.2253	3.65929	0.0037146	0.429055		1.04325	15.0176	3.63104	0.00427735	0.493289
VASN	15.991	16.4452	15.8328	16.7481	15.4475	14.8668	15.4064	15.1256		1.04268	15.7329	3.61376	0.00351821	0.429055		1.04268	15.7329	3.58865	0.0045975	0.493289
PPFIA1	17.2481	15.4441	14.9184	NA	16.1764	14.7344	14.0765	NA		0.874452	15.433	2.99278	0.0121452	0.429055		0.846422	15.0804	3.566	0.00477858	0.493289
PSMA2	19.0692	19.2641	18.3617	19.7369	18.7643	18.0277	17.6521	18.501		0.871697	18.6721	3.29392	0.00635908	0.429055		0.871697	18.6721	3.3146	0.00736059	0.493289
GNB2L1	19.2081	14.9279	21.2816	13.817	19.4627	16.6604	21.6942	15.7513		-1.08351	17.8504	-3.35069	0.0057226	0.429055		-1.08351	17.8504	-3.28143	0.00779531	0.493289
UGP2	17.1561	17.7043	16.6403	17.4875	16.6236	16.9106	15.1555	16.8911		0.851858	16.8211	3.23917	0.00704057	0.429055		0.851858	16.8211	3.26299	0.00804826	0.493289
NRCAM	16.7902	17.9136	16.8105	17.6558	16.421	17.3552	15.2359	16.6754		0.870657	16.8572	3.17777	0.00789303	0.429055		0.870657	16.8572	3.17977	0.00929844	0.493289
PSMB1	20.0622	20.2386	19.9858	20.4652	19.7965	19.3064	19.0402	19.4266		0.795546	19.7902	3.11501	0.00887205	0.429055		0.795546	19.7902	3.15427	0.00971988	0.493289
PSMB7	19.0239	19.9945	19.2282	20.9471	18.6159	19.103	18.408	20.0695		0.749336	19.4237	3.04359	0.0101351	0.429055		0.749336	19.4237	3.10371	0.0106141	0.493289
PTPRK	17.8514	17.9894	17.329	17.6556	17.8213	17.2785	15.2832	16.4928		0.987423	17.2127	3.0962	0.00918843	0.429055		0.987423	17.2127	3.03679	0.0119276	0.493289
DAG1	16.3999	15.4123	15.8742	NA	15.8764	15.304	13.98	NA		0.842	15.4745	2.28401	0.0430662	0.506925		0.959193	15.3452	3.03054	0.0120583	0.493289
VCP	20.7923	19.5984	21.4334	20.3086	20.4452	18.7643	20.7533	19.1869		0.745751	20.1603	2.95232	0.0120145	0.429055		0.745751	20.1603	2.99566	0.0128154	0.493289
PSMB3	21.0063	20.0209	21.0964	20.3731	20.4978	19.24	20.6674	18.9622		0.782308	20.233	2.96426	0.0117501	0.429055		0.782308	20.233	2.98427	0.013073	0.493289
PSMA6	19.7259	21.4754	20.6123	21.979	19.644	20.4543	19.7507	20.8225		0.780227	20.558	2.91381	0.0129083	0.429055		0.780227	20.558	2.92636	0.0144653	0.504984
FBP1	18.069	16.8543	19.1417	15.6166	17.8116	15.9665	18.6099	14.2689		0.756165	17.0423	2.83524	0.0149419	0.429055		0.756165	17.0423	2.84933	0.0165521	0.504984
ISOC1	17.4117	16.5864	18.3983	NA	17.3598	14.9819	17.483	NA		0.857238	17.0368	2.47708	0.0305888	0.443146		0.813139	16.5145	2.80591	0.0178594	0.504984
SORL1	11.5713	17.2028	16.8381	NA	11.5231	15.7837	15.5843	NA		0.907035	14.7505	2.65123	0.0224116	0.429055		0.801109	14.7074	2.75619	0.0194833	0.504984
SLC16A1	17.2431	16.5727	NA	16.1499	15.4415	15.7466	NA	15.9835		0.931367	16.1896	2.64416	0.022697	0.429055		0.821381	16.3178	2.73321	0.0202832	0.504984
ACTN1	18.9355	18.9125	18.9669	17.8509	18.5216	17.7798	17.7638	17.6667		0.733497	18.2997	2.70444	0.019053	0.429055		0.733497	18.2997	2.71047	0.021107	0.504984
PSMA5	18.9932	21.3308	20.3222	21.5917	19.0243	20.4571	19.328	20.5447		0.720966	20.199	2.66346	0.0205569	0.429055		0.720966	20.199	2.67023	0.0226468	0.504984
TAOK3	15.4025	15.7528	15.3758	NA	15.0145	15.2048	14.6133	NA		0.566183	15.2273	1.93655	0.0787091	0.56292		0.625951	15.1709	2.61674	0.0248682	0.504984
SEZ6L2	17.9454	18.8201	16.5678	15.0435	17.9679	17.6695	15.216	14.5336		0.74746	16.7205	2.61505	0.0224836	0.429055		0.74746	16.7205	2.6003	0.0255936	0.504984
PSMA7	20.8005	21.316	20.2025	22.1363	20.4745	20.7159	19.5134	21.2389		0.628145	20.7997	2.54698	0.0254947	0.429055		0.628145	20.7997	2.5964	0.0257686	0.504984
SDC4	20.5338	18.9713	17.6334	17.3416	20.9357	18.0661	16.4717	13.3923		1.40359	17.9182	2.7253	0.0183294	0.429055		1.40359	17.9182	2.58634	0.0262257	0.504984
PKP3	17.789	16.3269	17.7229	NA	17.7408	14.984	16.2264	NA		0.962551	16.7983	2.7622	0.0183691	0.429055		0.789594	16.4062	2.58467	0.0263024	0.504984
GNB1	20.2485	18.643	18.5478	17.3414	20.4284	20.2075	18.9504	18.1291		-0.733649	19.062	-2.58899	0.0235929	0.429055		-0.733649	19.062	-2.57756	0.026631	0.504984
CHP1	16.8263	14.9303	16.651	NA	16.398	13.2461	16.2232	NA		0.846722	15.7125	2.4969	0.0295276	0.439029		0.739899	15.571	2.56964	0.0270023	0.504984
APLP2	18.6638	17.0958	16.4299	13.2243	18.651	16.1176	14.4185	12.8802		0.836647	15.9351	2.57732	0.0241068	0.429055		0.836647	15.9351	2.52301	0.0292929	0.504984
HSPA4	17.1638	16.8269	17.05	17.0641	16.8864	15.6234	16.8032	16.1006		0.672763	16.6898	2.50881	0.0273515	0.429055		0.672763	16.6898	2.51901	0.029498	0.504984
GLG1	18.0889	16.51	15.5792	15.3597	18.0399	15.9114	14.7331	14.1909		0.665614	16.0516	2.49418	0.0280974	0.429055		0.665614	16.0516	2.50632	0.0301586	0.504984
ACTN4	20.7787	21.3594	21.6127	20.7738	20.7607	19.7892	20.7998	20.257		0.729488	20.7664	2.52416	0.0265895	0.429055		0.729488	20.7664	2.50605	0.0301727	0.504984
PRKAA1	16.1686	15.5507	17.1405	NA	15.6436	15.2995	16.6413	NA		0.425137	16.074	1.46053	0.171908	0.679216		0.67616	15.9019	2.49126	0.0309613	0.504984
HSP90B1	16.3568	16.3752	18.4652	NA	15.9659	15.6658	17.7062	NA		0.619758	16.7558	2.11638	0.0577523	0.518474		0.589445	16.2886	2.47588	0.0318028	0.504984
TSN	16.4558	NA	16.9878	15.9972	16.0143	NA	16.2173	15.1133		0.698642	16.1309	2.37503	0.0366683	0.460438		0.602298	15.9445	2.46517	0.0324016	0.504984
GSR	16.4396	16.8615	16.8677	15.0424	16.3394	14.7582	16.6385	NA		0.810909	16.1353	2.0339	0.0666144	0.519516		0.830069	15.8878	2.45141	0.0331878	0.504984
IGF2R	15.6589	17.4123	16.6462	14.9286	14.8254	16.8601	16.6286	13.7312		0.650203	15.8364	2.41129	0.0327098	0.450757		0.650203	15.8364	2.41892	0.035118	0.504984
LRP1	15.3877	16.049	14.4991	14.771	14.668	15.4129	14.0482	NA		0.602208	14.9766	2.07174	0.0624004	0.518474		0.570211	14.8916	2.41588	0.0353044	0.504984
KARS	16.6491	17.03	17.6321	NA	16.3168	14.0626	17.5048	NA		1.14237	16.5326	2.36012	0.0376497	0.462437		1.01523	15.9453	2.39958	0.0363189	0.504984
PSMA1	19.7122	21.8568	20.4752	22.5589	19.7674	21.221	19.5317	21.5449		0.634525	20.8335	2.36244	0.0357617	0.460438		0.634525	20.8335	2.37143	0.0381386	0.504984
MFI2	15.875	15.6997	15.2359	NA	16.6628	15.578	15.7054	NA		-0.378509	15.7928	-1.22056	0.247587	0.800212		-0.840306	15.6598	-2.36902	0.0382988	0.504984
P4HB	15.5007	14.3828	17.0372	NA	15.2387	14.5252	15.5012	NA		0.551909	15.3643	1.53356	0.153178	0.658135		0.760707	15.2459	2.36262	0.0387262	0.504984
KIF23	18.4531	16.5587	16.6607	NA	18.0871	15.6157	15.4387	NA		0.843647	16.8023	2.73978	0.0191228	0.429055		0.644705	16.2015	2.35478	0.0392567	0.504984
PSME2	14.8895	15.1682	15.1281	14.9737	14.3502	14.899	14.3424	NA		0.531407	14.8216	1.79782	0.0994759	0.580909		0.557991	14.7609	2.31889	0.0417754	0.51419
ROR2	17.449	16.5704	16.9423	NA	17.56	14.5943	15.1549	NA		1.2175	16.3785	3.01086	0.0117577	0.429055		0.891764	15.8538	2.31348	0.0421689	0.51419
VASP	16.3525	15.3879	17.7554	NA	15.6365	15.472	17.0157	NA		0.45724	16.27	1.47127	0.169038	0.677352		0.620499	15.751	2.30198	0.0430159	0.51419
SDK1	17.246	17.0116	15.8716	15.8643	16.811	16.9693	15.0018	14.788		0.60586	16.1955	2.28117	0.0414533	0.498321		0.60586	16.1955	2.2941	0.0436062	0.51419
CD2AP	16.9312	14.7093	15.7261	NA	16.8359	14.1673	14.2134	NA		0.716696	15.4305	2.1139	0.0580012	0.518474		0.644919	15.1522	2.26495	0.0458585	0.529713
YES1	17.7902	17.0998	16.7121	14.7068	17.7014	18.2043	17.1782	15.6587		-0.608426	16.8814	-2.21643	0.0465943	0.513213		-0.608426	16.8814	-2.21717	0.0497945	0.537704
PRDX4	14.1535	16.7132	16.4381	NA	14.1749	13.6935	15.6878	NA		1.24953	15.1435	2.58476	0.0252416	0.429055		0.975445	15.0835	2.20649	0.0507176	0.537704
TKT	17.8082	16.5194	17.9525	16.3962	17.7268	16.3448	16.7698	15.3789		0.613991	16.8621	2.20886	0.0472338	0.513213		0.613991	16.8621	2.20536	0.0508158	0.537704
PSMB4	19.9454	20.6516	19.6489	21.4155	19.7321	20.4064	18.8947	20.3577		0.567601	20.1315	2.18008	0.0497404	0.518474		0.567601	20.1315	2.19994	0.0512913	0.537704
CYFIP2	17.1165	16.1234	16.8607	NA	16.8742	15.6859	16.552	13.0512		0.329539	16.0377	1.13737	0.279378	0.839619		0.609928	15.8458	2.19068	0.0521142	0.537704
COPS4	17.3579	16.9296	18.5387	NA	17.071	15.3815	18.0078	NA		0.788658	17.2144	2.37497	0.0366721	0.460438		0.628719	16.6483	2.17945	0.0531284	0.537704
PSMA4	19.9357	20.289	19.5933	21.0639	19.2521	20.2318	19.0183	20.1871		0.548157	19.9464	2.15073	0.0524261	0.518474		0.548157	19.9464	2.17866	0.0532004	0.537704
RPS25	14.7868	16.5718	NA	13.5962	15.9668	17.2335	NA	14.2186		-0.82134	15.3956	-2.75034	0.0187641	0.429055		-0.588973	15.6681	-2.15616	0.0552927	0.541753
RPS18	15.5745	15.5266	19.3778	14.2066	17.2202	NA	19.6655	14.4682		-0.731612	16.577	-2.10269	0.0591422	0.518474		-0.635638	16.4892	-2.15382	0.0555153	0.541753
PSMB2	18.9918	19.5778	19.9933	20.764	18.6795	19.5311	19.1587	19.6915		0.56649	19.5485	2.12519	0.0548744	0.518474		0.56649	19.5485	2.13594	0.0572403	0.549119
CAP2	16.1559	14.9006	16.5914	NA	15.8661	14.8286	16.0281	NA		0.308336	15.7285	1.04534	0.318131	0.870596		0.616244	15.4856	2.11889	0.0589324	0.555929
FREM2	17.961	18.5999	17.4243	15.9554	17.3439	17.918	15.7217	16.2703		0.671672	17.1493	2.12892	0.05451	0.518474		0.671672	17.1493	2.09058	0.0618487	0.556142
QSOX1	17.5959	17.3855	18.0803	15.0025	17.8032	17.2326	16.0986	14.016		0.728445	16.6518	2.13703	0.0537265	0.518474		0.728445	16.6518	2.08173	0.0627884	0.556142
DDB1	17.779	16.8493	17.6097	15.9386	17.4576	15.692	17.2606	15.6159		0.537645	16.7753	2.0626	0.0613322	0.518474		0.537645	16.7753	2.08096	0.0628699	0.556142
GPI	18.3749	18.9115	18.6497	16.9821	18.2865	17.7857	18.0784	16.5982		0.542324	17.9584	2.06181	0.0614183	0.518474		0.542324	17.9584	2.07691	0.0633055	0.556142
PSMD5	17.1021	15.1765	19.1706	NA	16.7208	14.1846	18.6817	NA		0.620679	16.8394	2.07185	0.0623885	0.518474		0.518303	16.188	2.07171	0.0638679	0.556142
PTPRF	19.6688	19.4562	19.3499	18.8179	19.6304	19.0893	18.3396	18.1291		0.52613	19.0601	2.01483	0.0667317	0.519516		0.52613	19.0601	2.03213	0.0683065	0.58578
CLIP1	16.272	14.8146	14.8423	NA	15.9401	13.8521	15.2559	NA		0.293597	15.1628	0.87767	0.398752	0.890042		0.713846	15.176	1.99677	0.0725173	0.60038
KRT1	21.2445	20.2747	19.9714	20.3069	21.8236	21.7943	20.1829	20.3377		-0.585276	20.742	-2.01151	0.0671233	0.519516		-0.585276	20.742	-1.99523	0.072706	0.60038
VPS35	18.7186	15.654	18.954	NA	17.9459	15.4388	19.3298	12.9135		0.204028	16.9935	0.635105	0.538253	0.928084		0.991849	16.9029	1.99094	0.0732347	0.60038
VPS37C	18.386	18.0218	18.7841	NA	18.6498	16.6759	16.5584	NA		1.1026	17.846	2.6044	0.0243708	0.429055		0.789848	17.0944	1.98276	0.074252	0.60038
MYOF	17.5476	17.719	17.1135	15.8021	17.5489	18.3648	17.7767	16.4344		-0.485684	17.2884	-1.92249	0.0784365	0.56292		-0.485684	17.2884	-1.95066	0.0783738	0.617738
CPNE3	19.6662	18.844	19.2228	16.9426	20.0833	19.385	19.6232	17.4053		-0.455314	18.8966	-1.89735	0.0819349	0.576138		-0.455314	18.8966	-1.9451	0.0791087	0.617738
DARS	19.1774	15.7885	19.8579	NA	18.9495	15.0006	19.8871	NA		0.328833	18.1102	1.07336	0.305926	0.870596		0.522356	17.1181	1.92563	0.0817344	0.617738
MUC5B	15.4448	18.1551	16.1222	15.6122	17.0404	18.6019	NA	15.4842		-0.638139	16.6373	-1.77205	0.103844	0.580909		-0.582664	16.6249	-1.91909	0.0826347	0.617738
PVRL2	18.5244	16.8633	15.0165	14.7832	18.4822	18.5903	15.1515	15.3888		-0.60636	16.6	-1.95061	0.0746859	0.56292		-0.60636	16.6	-1.91875	0.0826813	0.617738
RAB35	19.9745	17.6072	17.7812	15.9143	20.0501	18.531	18.1604	16.4677		-0.483003	18.0608	-1.8927	0.0825968	0.576138		-0.483003	18.0608	-1.91683	0.0829472	0.617738
NUDT5	16.2002	15.4554	16.3145	NA	15.237	14.4515	17.0597	NA		0.407284	15.7864	1.07588	0.304846	0.870596		0.66277	15.6861	1.90666	0.0843702	0.617946
DNM2	17.5881	15.9385	19.0118	NA	16.6979	14.8449	19.0066	NA		0.662979	17.1813	2.06079	0.0635936	0.519516		0.524194	16.4315	1.9011	0.0851587	0.617946
ARPC2	17.0981	16.7491	18.3457	15.1645	16.9018	15.7753	18.1451	14.6162		0.479742	16.5995	1.8707	0.0857984	0.580909		0.479742	16.5995	1.89285	0.0863397	0.618586
DSG1	16.8334	15.9878	NA	15.2489	17.0949	15.0069	NA	13.6415		0.775599	15.6355	2.0895	0.0605107	0.518474		0.609681	15.8915	1.87595	0.0888056	0.6283
RPL12	16.6637	15.9288	19.1798	15.7025	17.2158	15.6455	17.14	14.6712		0.700574	16.5184	1.92254	0.0784297	0.56292		0.700574	16.5184	1.86172	0.0909335	0.629915
HYOU1	18.2582	15.5936	18.8201	NA	17.2369	15.8116	17.8088	NA		0.604888	17.2549	1.79223	0.100409	0.580909		0.527568	16.5122	1.85956	0.0912598	0.629915
FLNB	19.1768	19.6518	19.9252	18.6648	18.7211	18.8845	19.2148	18.718		0.470078	19.1196	1.82929	0.0921319	0.580909		0.470078	19.1196	1.85026	0.0926804	0.632013
MARK2	16.6521	14.9573	15.8015	NA	16.0946	13.6817	15.8883	NA		0.582152	15.5126	1.74498	0.10862	0.589094		0.513454	15.318	1.8378	0.0946145	0.637521
NCKAP1	18.977	17.9985	18.7784	14.6743	18.8966	16.4119	18.6637	14.2597		0.549102	17.3325	1.84643	0.0894603	0.580909		0.549102	17.3325	1.8262	0.09645	0.63906
RIC8A	16.8628	15.8987	15.4088	NA	16.6888	14.6821	14.8134	NA		0.662027	15.7258	2.09449	0.0599892	0.518474		0.499703	15.3247	1.82213	0.097101	0.63906
CHMP1A	16.2966	17.1233	17.2776	NA	16.8441	18.8826	17.3261	NA		-0.785103	17.2917	-2.1782	0.0518531	0.518474		-0.579422	16.8356	-1.80007	0.100701	0.655136
HSPD1	19.6006	17.7543	17.2345	17.2845	18.9883	18.2202	16.4692	16.059		0.534276	17.7013	1.78929	0.0986468	0.580909		0.534276	17.7013	1.76876	0.106022	0.676363
PSMB5	20.1811	20.6563	21.2489	21.9863	19.8575	20.8636	20.3049	21.1069		0.484933	20.7757	1.76631	0.102575	0.580909		0.484933	20.7757	1.76686	0.106354	0.676363
ALDOA	20.7997	22.3206	21.0649	20.0969	20.7497	21.4864	20.7151	19.5828		0.437049	20.852	1.72778	0.109478	0.589094		0.437049	20.852	1.75268	0.108853	0.679648
EHD1	17.1522	16.901	17.0789	NA	16.8276	16.6109	16.7543	NA		0.313087	16.8875	1.08427	0.301271	0.870596		0.421072	16.3882	1.75033	0.109272	0.679648
CBR1	17.4191	16.227	19.0236	NA	17.0413	14.8989	19.0011	NA		0.576119	17.2685	1.73103	0.111156	0.592484		0.484883	16.5098	1.72879	0.113186	0.68916
FRAS1	17.2552	16.0319	16.0976	NA	16.5167	16.2692	14.6941	NA		0.63492	16.1441	1.80064	0.0990077	0.580909		0.520809	15.7052	1.72851	0.113237	0.68916
ALDOC	20.7091	19.442	19.6829	15.9991	20.5341	18.0582	18.7621	NA		0.826502	19.0268	2.5418	0.0272549	0.429055		0.533328	18.6916	1.71313	0.116109	0.693352
RAB25	15.8414	16.3693	16.1089	NA	15.9926	16.2136	13.7166	NA		0.798962	15.7071	1.78958	0.100855	0.580909		0.662945	15.5111	1.70094	0.118432	0.693352
BCAM	16.896	17.4389	18.0096	14.4691	16.9116	16.9484	17.2053	14.0496		0.424682	16.4911	1.67317	0.119967	0.621849		0.424682	16.4911	1.6962	0.119346	0.693352
PSMB6	20.1002	21.0723	20.8399	21.7445	19.9067	21.1605	20.081	20.8073		0.450368	20.7141	1.68329	0.117959	0.617098		0.450368	20.7141	1.69077	0.120402	0.693352
ARPC4;ARPC4-TTLL3	17.2896	17.9033	19.8038	15.2638	17.9591	16.2353	17.5802	15.4862		0.749932	17.1902	1.76284	0.10318	0.580909		0.749932	17.1902	1.68863	0.120821	0.693352
PLSCR3;TMEM256-PLSCR3	20.4158	18.2121	18.9164	16.5348	20.6795	19.5929	18.9193	16.8061		-0.479675	18.7596	-1.68841	0.116954	0.617098		-0.479675	18.7596	-1.68034	0.122453	0.693352
PSMD12	18.1872	15.9761	19.2914	NA	18.6882	14.8411	19.0164	NA		0.302997	17.6667	0.861692	0.407117	0.890042		0.534199	16.7977	1.67405	0.123705	0.693352
CLU	20.9462	20.5426	21.0455	17.338	20.7274	19.9442	20.2493	17.2751		0.419041	19.7585	1.65118	0.124437	0.629371		0.419041	19.7585	1.67395	0.123725	0.693352
PRMT1	18.7952	15.1071	19.4102	NA	18.425	NA	19.351	13.2317		0.214684	17.3867	0.574113	0.578474	0.950111		0.777132	17.0067	1.64361	0.129926	0.712208
TSPAN15	18.7574	17.3515	17.5032	NA	19.0816	16.2925	16.555	14.4225		0.561026	17.1377	1.62705	0.131801	0.64196		0.476441	16.8261	1.63624	0.131472	0.712208
ARHGAP1	15.8397	14.8986	15.4637	NA	15.1948	14.7833	15.8327	NA		0.130427	15.3355	0.41489	0.686141	0.976157		0.564825	15.0911	1.62451	0.133971	0.712208
PSMC4	19.3117	15.9699	19.6891	NA	18.8398	15.8432	19.6112	NA		0.225486	18.2108	0.768317	0.45836	0.897162		0.420431	17.0788	1.61693	0.135605	0.712208
SLK	15.3892	15.4405	14.7412	NA	14.8231	15.0319	14.8665	NA		0.283128	15.0487	0.937259	0.368603	0.88667		0.41366	15.037	1.61425	0.136189	0.712208
RAB22A	18.2357	17.3207	16.2048	NA	18.0895	18.1605	16.6158	NA		-0.368226	17.4378	-1.17591	0.264277	0.829536		-0.417365	16.9318	-1.61387	0.13627	0.712208
PSMC1	19.5462	17.2221	19.0388	NA	19.116	16.5238	18.5955	NA		0.523917	18.3404	1.79988	0.0991343	0.580909		0.395331	17.5459	1.60935	0.13726	0.712208
ANXA6	19.54	18.6654	18.323	16.8479	19.8245	19.0269	19.1702	16.9482		-0.398364	18.5433	-1.57906	0.140133	0.654341		-0.398364	18.5433	-1.60263	0.138741	0.712208
TMEM132A	16.488	17.0933	15.2958	12.9975	16.1619	14.4077	14.9767	13.5338		0.698638	15.1194	1.66322	0.121973	0.626497		0.698638	15.1194	1.59441	0.140571	0.712208
KRT10	20.2293	20.4836	20.3378	21.2493	20.9608	22.3069	20.4053	20.8451		-0.554554	20.8523	-1.63366	0.128102	0.629371		-0.554554	20.8523	-1.59202	0.141108	0.712208
KRT9	20.6795	19.9744	19.3686	19.5886	21.0157	22.313	19.4275	19.3374		-0.620625	20.2131	-1.64492	0.125735	0.629371		-0.620625	20.2131	-1.58849	0.141902	0.712208
ILF2	18.2684	15.4719	18.6515	NA	18.4644	NA	18.3976	12.4984		0.0289436	16.9587	0.0766859	0.940374	0.998337		0.898796	16.7157	1.58722	0.14219	0.712208
DSG2	16.6621	15.7862	16.979	15.5263	16.6821	15.7548	16.4948	NA		0.165187	16.2693	0.556888	0.588674	0.950289		0.451104	16.0129	1.57897	0.144067	0.712371
GPRC5A	18.9333	17.4184	17.1406	15.1402	18.9911	16.4541	17.0673	14.4318		0.42205	16.9471	1.56849	0.142573	0.654931		0.42205	16.9471	1.57399	0.145209	0.712371
BAIAP2	16.4167	16.2259	15.5616	NA	16.0553	15.3443	15.4437	NA		0.453616	15.8412	1.49138	0.163769	0.662931		0.39093	15.7421	1.55863	0.148789	0.712371
LAMB1	19.6497	16.7153	17.5135	15.043	20.2849	17.1328	17.2125	15.9807		-0.422354	17.4416	-1.54632	0.147809	0.658135		-0.422354	17.4416	-1.54804	0.151299	0.712371
MAP4K4	17.6808	16.2591	16.7075	NA	17.6437	15.4401	16.3692	NA		0.398137	16.6834	1.30756	0.217501	0.763374		0.381484	16.1308	1.5318	0.155223	0.712371
HSPA5	17.5206	16.387	18.2034	14.3113	17.4797	15.2187	17.8249	14.231		0.417019	16.3971	1.52962	0.151863	0.658135		0.417019	16.3971	1.53177	0.155231	0.712371
CRABP2	18.8605	18.4708	18.327	16.2118	18.5341	17.9998	18.1141	15.7902		0.357962	17.7885	1.48449	0.163294	0.662931		0.357962	17.7885	1.5203	0.158055	0.712371
NASP	15.6186	14.0152	16.665	14.3812	15.2826	NA	15.935	12.6198		0.942451	14.9311	2.76768	0.0181895	0.429055		0.540308	14.8998	1.5176	0.158727	0.712371
SCRIB	18.2283	17.6899	16.9966	15.4491	17.9941	16.8468	17.1385	14.7982		0.39656	16.8927	1.50585	0.157795	0.661469		0.39656	16.8927	1.51657	0.158983	0.712371
EEF1D	15.5367	15.9767	17.6176	NA	16.0016	15.8618	16.9887	NA		0.0929836	16.3305	0.29205	0.775643	0.995216		0.532608	16.0957	1.51119	0.16033	0.712371
KRT16	17.4496	15.9486	19.7459	15.5488	17.5976	18.7463	18.9969	16.1652		-0.703284	17.5249	-1.57935	0.140068	0.654341		-0.703284	17.5249	-1.50896	0.160891	0.712371
SEC22B	18.6146	15.412	17.4361	NA	18.2754	14.2078	16.3967	NA		0.860971	16.7237	2.77816	0.0178508	0.429055		0.4854	15.8599	1.49784	0.163716	0.712371
LGALS3	17.5337	15.8108	16.5387	NA	17.5277	14.4372	16.1143	NA		0.601364	16.3271	1.78977	0.100822	0.580909		0.435848	15.7437	1.48775	0.166313	0.712371
GPRC5C	18.5323	18.2931	17.9315	14.8276	18.3438	18.1052	17.3757	14.3388		0.355238	17.2185	1.45392	0.171448	0.679216		0.355238	17.2185	1.48493	0.167047	0.712371
CD151	17.9328	17.6328	NA	16.9266	18.2966	19.6692	NA	17.2466		-0.906752	17.9508	-2.41509	0.0341533	0.459443		-0.549216	17.8064	-1.48435	0.167199	0.712371
FLNA	19.8917	19.8177	16.379	17.7886	19.5951	19.2299	20.2325	18.3448		-0.881277	18.9099	-1.56847	0.142578	0.654931		-0.881277	18.9099	-1.4838	0.167342	0.712371
NEO1	17.861	18.5281	16.1337	16.1743	17.0912	18.1371	NA	15.3378		0.665787	17.0376	2.25948	0.0449664	0.513213		0.409214	16.9697	1.48303	0.167543	0.712371
AP1M2	16.6601	16.2674	16.9065	NA	16.9616	15.7868	16.3264	NA		0.253111	16.4848	0.811093	0.434387	0.890042		0.39493	16.0269	1.47782	0.168906	0.712371
CTSD	16.8995	15.1583	17.2015	17.8339	16.5476	NA	16.9465	16.8272		0.537873	16.7735	1.75985	0.105972	0.587002		0.387974	16.5793	1.47764	0.168954	0.712371
HSPH1	15.7155	15.9807	16.5546	15.7415	15.1298	16.4684	15.9472	14.7353		0.427923	15.7841	1.48721	0.162586	0.662931		0.427923	15.7841	1.47744	0.169007	0.712371
GFRA1	19.979	20.5987	19.4438	16.2686	20.1219	19.5542	18.5767	16.3457		0.422889	18.8611	1.4839	0.16345	0.662931		0.422889	18.8611	1.47615	0.169348	0.712371
CELSR2	14.9439	16.7342	NA	14.3266	14.7083	15.6674	NA	14.4438		0.39511	15.1374	1.21596	0.24927	0.800212		0.391774	15.2919	1.45836	0.174089	0.712371
SLC6A14	20.396	19.4357	18.6384	17.2966	20.821	19.6032	19.0131	17.7013		-0.34294	19.1132	-1.42132	0.180519	0.68596		-0.34294	19.1132	-1.45541	0.174886	0.712371
ALDH16A1	18.5856	16.3607	17.7495	13.9501	19.1005	15.7366	17.9676	16.1049		-0.565949	16.9444	-1.50485	0.15805	0.661469		-0.565949	16.9444	-1.45358	0.175383	0.712371
APP	17.8984	15.9739	17.0859	13.8361	18.1779	NA	14.686	13.5366		0.806649	15.885	1.79063	0.100677	0.580909		0.586879	15.9052	1.45222	0.175753	0.712371
GDI1	15.5515	16.5929	15.7388	NA	15.2453	15.6728	15.6635	NA		0.433857	15.7441	1.40891	0.186298	0.693725		0.369184	15.5905	1.45008	0.176336	0.712371
ILF3	17.031	16.1523	18.2582	12.4286	17.6722	12.4592	18.4104	12.006		0.830573	15.5522	1.52881	0.152063	0.658135		0.830573	15.5522	1.44795	0.176918	0.712371
IQGAP1	18.6016	18.4373	18.4248	15.3221	18.5618	17.5759	17.946	15.2305		0.367888	17.5125	1.42721	0.178851	0.68596		0.367888	17.5125	1.44277	0.178338	0.712371
EPB41L2	16.4961	15.3405	16.2634	NA	16.3768	14.3943	16.5455	NA		0.261125	15.9028	0.798437	0.441393	0.890042		0.405776	15.7896	1.44138	0.178722	0.712371
ATRN	16.6327	16.5474	NA	15.3919	16.5528	16.3343	NA	14.293		0.463939	15.9587	1.45401	0.173674	0.681272		0.378212	16.2342	1.41668	0.185647	0.731957
GNB2	21.3527	18.4126	20.0053	NA	20.9967	19.7873	20.2707	NA		-0.428055	20.1375	-1.18905	0.259274	0.822977		-0.4273	19.4754	-1.41467	0.186222	0.731957
EIF3E	16.8571	15.4559	17.3291	13.1375	17.1268	NA	18.0062	13.7874		-0.532237	15.9571	-1.80991	0.097485	0.580909		-0.3599	15.8748	-1.40621	0.188652	0.736367
NAGK	17.6131	15.2334	16.7912	NA	16.0462	15.0227	17.2563	NA		0.437479	16.3271	1.13804	0.279109	0.839619		0.455113	16.058	1.39947	0.190607	0.736367
KRT2	19.3603	21.173	19.2166	22.0613	20.0903	23.118	19.1274	21.5531		-0.519421	20.7125	-1.44157	0.17484	0.681272		-0.519421	20.7125	-1.39728	0.191247	0.736367
DYNC1H1	17.8866	17.1478	18.9383	NA	17.7135	17.8556	19.5986	NA		-0.39833	18.19	-1.27165	0.229539	0.781264		-0.359077	17.3446	-1.39059	0.19321	0.736976
MPP7	17.0407	16.4266	16.3775	14.4165	17.0961	15.8026	15.8641	14.1279		0.34265	15.894	1.36599	0.196831	0.71748		0.34265	15.894	1.38788	0.19401	0.736976
CA12	18.0013	16.7303	15.2397	NA	17.6591	17.2458	16.253	NA		-0.395536	16.8548	-1.18379	0.261267	0.824669		-0.383099	16.2987	-1.38044	0.196221	0.740408
NPEPPS	18.1325	16.493	19.721	NA	17.5779	15.7307	19.7907	NA		0.415762	17.9076	1.35149	0.203483	0.736973		0.34935	17.1806	1.37306	0.198434	0.741775
RAB11B;RAB11A	18.4461	18.8878	18.4534	NA	18.8209	19.4576	18.8907	NA		-0.460602	18.8261	-1.58968	0.140009	0.654341		-0.334421	18.3416	-1.37043	0.19923	0.741775
PSMD1	18.9675	14.8831	19.8705	NA	18.7974	14.7361	19.7425	NA		0.14833	17.8329	0.513683	0.617561	0.964515		0.350797	16.956	1.36256	0.201621	0.741775
GGT1;GGT2;GGT3P	16.5433	16.3477	15.8432	NA	16.4297	15.8117	15.163	NA		0.443275	16.0231	1.48946	0.164266	0.662931		0.33855	15.6937	1.36189	0.201826	0.741775
GANAB	18.2071	15.6927	19.1441	NA	17.782	14.9926	19.3003	NA		0.322971	17.5198	1.04867	0.316663	0.870596		0.337509	16.696	1.33724	0.209482	0.764948
CD44	18.0423	18.8244	18.135	17.4944	18.2787	18.5463	17.1174	17.1085		0.361295	17.9434	1.32991	0.208109	0.744186		0.361295	17.9434	1.33253	0.210972	0.765449
MYADM	18.3821	17.6577	17.0086	NA	18.5938	16.176	16.6239	NA		0.551609	17.407	1.54337	0.1508	0.658135		0.40783	16.8192	1.31844	0.21548	0.776826
CD47	16.8496	19.4064	NA	19.2689	17.2618	20.829	NA	19.1481		-0.5713	18.794	-1.64702	0.12759	0.629371		-0.398358	18.8561	-1.31023	0.218145	0.781457
GPR126	18.1187	17.4207	17.2339	14.0638	17.9256	16.8612	NA	14.0855		0.24367	16.5299	0.818859	0.430125	0.890042		0.317488	16.5505	1.29401	0.22349	0.795567
AHNAK	16.8664	16.1874	18.8317	NA	17.1758	15.9691	18.2159	NA		0.174875	17.2077	0.563486	0.584326	0.950289		0.345275	16.616	1.27683	0.229264	0.811023
SF3B3	19.0088	16.7037	19.111	NA	18.8048	15.5912	18.9645	NA		0.48769	18.0307	1.53438	0.152977	0.658135		0.346563	17.0421	1.27184	0.230966	0.811967
PTPRG	16.8062	16.4957	16.9031	12.7317	16.5261	15.5011	15.9426	NA		0.745115	15.8438	2.44169	0.0325771	0.450757		0.393625	15.5374	1.25942	0.235242	0.813268
EEF1A1;EEF1A1P5	21.7861	18.3641	20.5427	19.2321	21.6281	16.8084	20.4477	19.4555		0.396355	19.7831	1.27819	0.225194	0.771119		0.396355	19.7831	1.25768	0.235847	0.813268
CACYBP	16.1985	15.1278	16.7597	NA	16.8065	15.273	18.2597	NA		-0.751043	16.4042	-2.24531	0.0461004	0.513213		-0.412766	15.8055	-1.2447	0.240393	0.813268
ACTR3	18.6053	17.6349	18.9602	15.9252	18.0089	17.5719	18.8365	15.4983		0.30252	17.6301	1.22189	0.245054	0.800212		0.30252	17.6301	1.24464	0.240416	0.813268
ICAM1	17.6173	17.1914	16.6402	15.5715	18.1341	17.5093	16.6016	15.9792		-0.30094	16.9056	-1.21915	0.246057	0.800212		-0.30094	16.9056	-1.24258	0.241143	0.813268
EIF2S3;EIF2S3L	17.7744	15.6512	19.1486	NA	17.4658	14.4481	19.3398	NA		0.440173	17.3047	1.30726	0.217597	0.763374		0.352641	16.4763	1.24253	0.24116	0.813268
ARPC3	16.781	17.4942	18.2424	15.3755	16.7337	17.1611	18.2102	14.5205		0.316875	16.8148	1.2286	0.242616	0.800212		0.316875	16.8148	1.24187	0.241394	0.813268
PSMC6	20.1805	16.5243	20.3334	NA	19.402	15.915	20.2571	NA		0.488047	18.7687	1.61402	0.134612	0.650052		0.323292	17.7953	1.23337	0.24442	0.818589
RAB14	17.3369	16.3604	17.5966	NA	17.3934	15.3554	17.7	NA		0.281726	16.9571	0.861293	0.407327	0.890042		0.332034	16.3156	1.22052	0.249054	0.820918
PAICS	18.028	17.5894	19.6166	14.0252	17.1619	17.6607	19.0203	14.116		0.32511	17.1523	1.21372	0.248049	0.800212		0.32511	17.1523	1.21888	0.24965	0.820918
TP53BP1	18.6074	16.7148	17.348	NA	18.1511	15.6026	17.2222	NA		0.5648	17.2743	1.79942	0.0992105	0.580909		0.344792	16.6999	1.21577	0.250785	0.820918
RPS20	17.5018	16.1772	17.7211	NA	17.4879	14.4431	18.1103	13.4693		0.452981	16.4158	1.13297	0.281145	0.840461		0.413436	16.0843	1.21541	0.250917	0.820918
PODXL	15.4394	16.6806	16.8163	15.795	15.4223	18.1845	16.3986	16.2771		-0.387813	16.3767	-1.22562	0.243697	0.800212		-0.387813	16.3767	-1.20315	0.255428	0.824049
SFN	19.1863	18.9376	16.8499	15.6136	18.4481	NA	16.7013	16.0473		0.151054	17.3977	0.468376	0.648593	0.974615		0.343478	17.4751	1.20294	0.255505	0.824049
ITCH	17.5631	15.8129	16.5653	NA	17.6931	15.5324	16.3453	NA		0.123468	16.5854	0.420269	0.682323	0.976157		0.310622	16.0832	1.20096	0.256241	0.824049
DNAJC5	17.9224	16.9662	16.5213	15.3732	17.781	15.4469	16.3147	15.7425		0.374518	16.5085	1.1987	0.253628	0.809604		0.374518	16.5085	1.17843	0.264725	0.846521
MARCKS	16.5918	15.0022	NA	15.0314	16.4986	16.4329	NA	15.0734		-0.45985	15.7717	-1.29466	0.221765	0.764006		-0.354213	15.9899	-1.1697	0.268072	0.85019
ANXA11	20.3406	19.9868	19.6123	17.5914	20.5425	19.8856	20.222	18.0353		-0.288569	19.5271	-1.14721	0.273505	0.839619		-0.288569	19.5271	-1.16498	0.269893	0.85019
NCAM2	18.5193	18.6569	17.8387	16.2133	19.1362	19.3839	17.5023	16.4415		-0.308881	17.9615	-1.15376	0.270913	0.839619		-0.308881	17.9615	-1.15877	0.272308	0.85019
PSMD14	18.7131	17.1144	18.5703	NA	18.2916	16.0522	18.714	NA		0.446684	17.9093	1.37684	0.195739	0.71748		0.320001	17.1368	1.15696	0.273013	0.85019
SLC7A5	21.3436	20.9521	19.9126	22.0723	21.6906	21.6327	19.8061	22.3032		-0.288012	21.2142	-1.13944	0.27661	0.839619		-0.288012	21.2142	-1.15602	0.273383	0.85019
DIP2B	20.0632	18.5715	17.8285	15.7966	20.2435	18.8933	17.6485	16.6795		-0.301269	18.2156	-1.14323	0.275091	0.839619		-0.301269	18.2156	-1.15123	0.275258	0.851345
MEGF9	14.0612	15.9951	NA	15.4925	13.9094	16.6983	NA	13.5395		0.467207	14.9494	1.06086	0.311329	0.870596		0.430961	15.1992	1.14076	0.279401	0.859087
OLA1	16.3523	16.856	17.7618	NA	16.4935	15.6191	17.7039	NA		0.384528	16.7978	1.12546	0.28418	0.840636		0.325635	16.2269	1.13708	0.280868	0.859087
RPS16	18.271	16.2195	19.554	NA	18.6119	15.0769	19.5856	13.949		0.256664	17.324	0.740294	0.474515	0.913142		0.330706	16.9712	1.13201	0.2829	0.859087
VTA1	18.8294	16.6096	18.4469	NA	18.7	17.2695	18.434	NA		-0.172549	18.0482	-0.561971	0.585323	0.950289		-0.293187	17.235	-1.12969	0.283833	0.859087
ANXA7	NA	20.2234	18.3725	17.4251	NA	20.3535	18.8098	17.7881		-0.310123	18.8287	-1.06434	0.309819	0.870596		-0.265542	19.1889	-1.11905	0.288146	0.86168
AP2A2	16.3957	15.7219	15.0255	NA	16.2635	15.1074	15.5175	NA		0.084907	15.6719	0.266024	0.795105	0.995216		0.327915	15.2964	1.11726	0.288875	0.86168
SEMA3C	16.2158	15.6668	16.7852	NA	16.7391	15.2816	16.4682	NA		0.0596089	16.1928	0.189682	0.852988	0.998337		0.329834	15.7864	1.11394	0.290235	0.86168
DSC1	16.2532	15.5746	NA	15.604	15.7893	16.3894	NA	13.6043		0.549618	15.5358	1.2204	0.247647	0.800212		0.434404	15.8441	1.10989	0.291898	0.86168
CLSTN1	19.5218	20.6407	14.378	18.5369	19.4029	20.5201	NA	17.8816		0.298261	18.6974	0.999177	0.339028	0.87999		-0.593923	18.5663	-1.10815	0.292613	0.86168
ATP6V1A	16.3249	16.4432	16.809	NA	15.8546	16.2787	16.9153	NA		0.176151	16.4376	0.592592	0.56535	0.94225		0.273412	16.084	1.10522	0.293824	0.86168
CDC37	16.819	16.0073	16.8955	NA	17.4211	15.797	16.4534	NA		0.0167561	16.5655	0.0526096	0.958979	0.998337		0.345979	16.1484	1.09439	0.298332	0.870391
CHMP2A	18.3491	17.9265	17.3064	NA	18.8197	18.6265	16.8978	NA		-0.254011	17.9877	-0.78782	0.447326	0.890042		-0.290417	17.4328	-1.08799	0.301018	0.87052
ITGB1	20.7099	20.2113	19.2264	18.3273	20.8838	20.8407	19.1212	18.7013		-0.267991	19.7527	-1.06481	0.307781	0.870596		-0.267991	19.7527	-1.08119	0.303898	0.87052
GNA13	16.5616	14.458	15.1221	NA	16.2998	16.2429	15.7334	NA		-0.711474	15.7363	-1.85692	0.0900827	0.580909		-0.394415	15.4265	-1.07861	0.304992	0.87052
FLOT2	19.1832	17.3207	16.6729	15.8496	19.2611	17.8376	17.0219	15.9419		-0.259057	17.3861	-1.05637	0.311468	0.870596		-0.259057	17.3861	-1.07809	0.305217	0.87052
SLC2A1	19.6585	19.3606	18.5594	17.8237	19.8752	18.1181	18.2244	17.9229		0.315424	18.6928	1.08478	0.299193	0.870596		0.315424	18.6928	1.07609	0.306066	0.87052
PIP4K2A	16.6998	15.6854	15.7478	NA	16.5401	14.5944	16.0175	NA		0.32701	15.8808	0.975124	0.350305	0.87999		0.296416	15.3881	1.06207	0.312099	0.871223
DPP3	18.1934	16.3223	18.2382	13.9308	17.8499	15.5836	18.3467	13.8454		0.264783	16.5388	1.03329	0.321712	0.870596		0.264783	16.5388	1.04566	0.319266	0.871223
KRT5	18.4615	17.5957	16.5591	17.9081	18.6066	19.6612	NA	17.0603		-0.4543	17.9789	-0.979071	0.348436	0.87999		-0.415044	17.8386	-1.03846	0.322455	0.871223
ATP1B3	19.2288	17.5272	17.8216	16.3391	19.574	16.5233	17.7106	15.9623		0.286622	17.5859	1.03255	0.322044	0.870596		0.286622	17.5859	1.03112	0.325723	0.871223
ARPC1B	16.1948	17.1719	16.9872	16.3136	16.8999	17.7644	17.6273	15.5964		-0.305145	16.8194	-1.03865	0.319311	0.870596		-0.305145	16.8194	-1.0289	0.326718	0.871223
EHD4	17.0938	17.5733	14.6406	14.9427	17.2178	17.1451	16.5767	14.8162		-0.37634	16.2508	-1.05343	0.312757	0.870596		-0.37634	16.2508	-1.02181	0.329911	0.871223
FAS	16.875	15.175	15.0359	14.148	16.4813	15.8161	15.4026	NA		-0.204733	15.562	-0.64536	0.531829	0.928084		-0.268327	15.4426	-1.01858	0.331372	0.871223
SPTAN1	20.3184	18.9753	19.7473	15.0922	19.25	19.0247	19.3526	15.3594		0.286614	18.39	1.0203	0.327584	0.879349		0.286614	18.39	1.01708	0.332049	0.871223
REEP5	18.7457	17.1197	20.8316	14.5979	18.1106	16.4946	20.4783	NA		0.537819	18.0541	1.84587	0.091775	0.580909		0.278514	17.6845	1.01695	0.332113	0.871223
BROX	19.4851	18.7612	18.2524	NA	19.1776	18.6966	17.4772	NA		0.382453	18.6417	1.26641	0.231338	0.782671		0.259123	18.2145	1.01557	0.332739	0.871223
PPP2R2A	16.6877	16.2973	17.4679	NA	15.9599	16.3322	17.5542	NA		0.202226	16.7165	0.653158	0.526974	0.928084		0.259261	16.3065	1.014	0.333454	0.871223
LAMC1	21.4348	18.7975	20.385	16.8583	22.1904	18.713	19.9508	17.8059		-0.296124	19.517	-1.01852	0.328394	0.879349		-0.296124	19.517	-1.01038	0.3351	0.871223
BASP1	16.8099	16.2224	NA	16.2638	16.5861	17.3076	17.4576	16.3612		-0.319627	16.7155	-0.957837	0.358576	0.87999		-0.277646	16.7893	-0.998942	0.340359	0.871223
PFKL	18.9604	16.3958	19.5842	13.8338	18.6172	16.6906	19.8551	14.6774		-0.266538	17.3268	-0.993705	0.339853	0.87999		-0.266538	17.3268	-0.997707	0.34093	0.871223
CAD	18.5094	13.6515	18.5379	NA	18.2187	14.6867	18.8818	NA		-0.362812	17.081	-1.09485	0.296807	0.870596		-0.277146	16.3368	-0.994732	0.342309	0.871223
PRDX1	19.4055	20.0083	20.1061	18.0118	19.5928	20.5687	20.2287	18.0988		-0.239313	19.5026	-0.974612	0.348864	0.87999		-0.239313	19.5026	-0.994395	0.342465	0.871223
PRDX2	17.988	17.9189	18.2185	15.782	18.138	18.3443	18.6965	15.695		-0.241582	17.5976	-0.973318	0.34948	0.87999		-0.241582	17.5976	-0.990948	0.344069	0.871223
STON2	18.4506	17.4032	16.5828	NA	18.4186	16.788	15.5605	NA		0.556528	17.2006	1.7754	0.103267	0.580909		0.291156	16.5957	0.989762	0.344622	0.871223
TLN1	16.7393	15.3157	17.3225	NA	16.1579	15.6785	16.9516	NA		0.19651	16.3609	0.627295	0.543175	0.928084		0.253855	16.2417	0.979334	0.349511	0.871223
IDH1	16.0758	15.6868	18.7528	15.4624	16.3533	15.7198	19.3412	15.5171		-0.238427	16.6137	-0.961582	0.355111	0.87999		-0.238427	16.6137	-0.979195	0.349576	0.871223
ANXA2;ANXA2P2	20.5369	20.9818	20.1355	19.5559	20.933	21.0235	20.1067	20.1053		-0.239641	20.4223	-0.96138	0.355208	0.87999		-0.239641	20.4223	-0.977976	0.350151	0.871223
YWHAH	19.3756	17.2106	16.166	15.4799	18.2859	17.736	16.1889	14.8503		0.292738	16.9116	0.982668	0.345041	0.87999		0.292738	16.9116	0.971684	0.35313	0.871223
EIF3I	15.9629	14.9217	18.0118	12.4398	16.0357	15.2498	17.9312	13.0833		-0.240931	15.4545	-0.955534	0.358037	0.87999		-0.240931	15.4545	-0.969892	0.353981	0.871223
SPTBN1	20.7525	18.4949	19.6806	14.9416	19.905	18.3403	19.473	15.1495		0.250444	18.3422	0.951418	0.360039	0.87999		0.250444	18.3422	0.95826	0.359546	0.871223
EIF3B	18.1585	15.3585	18.0144	12.9476	17.7227	13.9818	17.9455	13.5889		0.310029	15.9648	0.974845	0.348752	0.87999		0.310029	15.9648	0.956433	0.360425	0.871223
NPNT	16.4212	17.0763	15.8712	NA	16.6417	16.7985	15.3495	NA		0.19295	16.3597	0.636264	0.537524	0.928084		0.237562	16.0602	0.954705	0.361259	0.871223
NOMO2;NOMO1;NOMO3	15.7036	14.8064	NA	16.2028	15.9288	15.0822	NA	14.2282		0.491174	15.3254	1.14918	0.274681	0.839619		0.355195	15.5533	0.95377	0.36171	0.871223
TPBG	18.1307	17.0246	16.582	14.1265	17.7234	16.096	16.4562	NA		0.487252	16.5913	1.59487	0.138844	0.654341		0.262885	16.3345	0.948181	0.364417	0.871223
CPNE1	18.2407	17.3785	17.6942	14.1851	18.3218	16.8585	18.3167	15.0916		-0.272542	17.0109	-0.952066	0.359723	0.87999		-0.272542	17.0109	-0.946491	0.365239	0.871223
ANXA5	20.0567	19.9214	18.0888	18.5434	19.7534	20.2839	18.4172	19.1131		-0.239344	19.2722	-0.930443	0.370361	0.88667		-0.239344	19.2722	-0.940936	0.367949	0.871223
ARRDC1	21.7699	20.9015	18.9755	20.1032	21.5577	21.6671	18.3444	21.4309		-0.312535	20.5938	-0.955271	0.358165	0.87999		-0.312535	20.5938	-0.93437	0.37117	0.871223
ACTR2	17.1668	18.4807	18.1703	15.9767	17.5273	18.1079	17.8235	15.3713		0.241115	17.3281	0.9235	0.373823	0.889058		0.241115	17.3281	0.931455	0.372607	0.871223
RAP1B	19.76	18.0628	17.4353	18.7525	19.5537	17.8564	18.825	18.9237		-0.287081	18.6462	-0.942136	0.364581	0.884071		-0.287081	18.6462	-0.928965	0.373837	0.871223
CASKIN2	16.6334	14.9066	15.1324	NA	16.1715	13.5146	15.527	NA		0.486408	15.3143	1.3419	0.206476	0.743049		0.297519	14.964	0.92756	0.374533	0.871223
PRPF19	18.8389	16.8315	20.1226	NA	18.0723	16.5886	19.8724	NA		0.419896	18.3877	1.40924	0.186204	0.693725		0.241501	17.5354	0.926514	0.375051	0.871223
RUVBL2	19.1266	17.3142	20.024	15.8317	18.853	17.0307	19.9912	15.5498		0.217947	17.9652	0.902736	0.384311	0.889058		0.217947	17.9652	0.924273	0.376163	0.871223
ATIC	18.75	17.0733	20.2698	NA	18.0038	16.2122	20.2079	14.722		0.556402	17.8913	1.80915	0.0976092	0.580909		0.271695	17.4223	0.922909	0.376841	0.871223
CNDP2	15.5076	15.0022	15.1655	NA	15.1292	14.9161	16.0444	NA		-0.138156	15.2942	-0.417693	0.68415	0.976157		0.346018	15.3647	0.916968	0.379805	0.871223
CCT8	19.169	18.8677	19.7205	16.7824	19.4444	18.4745	19.8841	17.7545		-0.254488	18.7621	-0.917969	0.376597	0.889058		-0.254488	18.7621	-0.916883	0.379847	0.871223
AP2M1	16.9726	16.6492	18.4901	NA	17.203	16.2787	18.0664	NA		0.18792	17.2767	0.621949	0.546559	0.928084		0.226688	16.6848	0.915991	0.380294	0.871223
UBC;UBB;RPS27A;UBA52	22.8905	22.1972	21.4512	19.5575	23.0357	22.6275	21.2842	20.0543		-0.226299	21.6373	-0.901212	0.385089	0.889058		-0.226299	21.6373	-0.915471	0.380554	0.871223
HIST1H4A	15.5508	17.8694	19.5951	15.5612	16.2422	16.5498	19.4657	18.1374		-0.45463	17.3714	-0.960945	0.355418	0.87999		-0.45463	17.3714	-0.915312	0.380634	0.871223
NOTCH2	17.8715	17.4997	17.0367	NA	17.3502	17.2118	16.5109	NA		0.445018	17.2468	1.53118	0.153759	0.658135		0.238059	16.7191	0.915113	0.380734	0.871223
NAPA	16.3458	16.1388	15.4927	NA	16.1979	16.986	16.2992	NA		-0.501948	16.2434	-1.56832	0.144899	0.657356		-0.265442	15.8025	-0.906755	0.384938	0.871223
NRAS	20.0144	19.862	19.2341	17.5082	19.9637	19.3917	18.6788	17.6752		0.227335	19.041	0.894075	0.388746	0.889058		0.227335	19.041	0.906081	0.385279	0.871223
PRMT5	16.1891	15.1923	17.5234	NA	15.7005	14.8631	17.8845	NA		0.152231	16.2255	0.49229	0.632122	0.970513		0.232649	15.6251	0.904849	0.385902	0.871223
IST1	19.3784	19.0675	17.9427	16.1464	19.4984	19.7429	17.8427	16.3512		-0.225066	18.2463	-0.88993	0.39088	0.889058		-0.225066	18.2463	-0.902789	0.386945	0.871223
RAB7A	19.5016	19.0976	18.5489	16.4684	20.032	19.0616	18.8604	16.5402		-0.219415	18.5138	-0.886068	0.392876	0.889058		-0.219415	18.5138	-0.902532	0.387075	0.871223
ACTB	23.01	22.5746	22.9767	21.2309	22.9034	23.2492	23.3065	21.2409		-0.226945	22.5615	-0.890271	0.390704	0.889058		-0.226945	22.5615	-0.901802	0.387445	0.871223
PPP2R1A	18.3045	16.9516	18.3684	14.2024	17.9969	16.925	18.9718	14.8931		-0.239989	17.0767	-0.894664	0.388443	0.889058		-0.239989	17.0767	-0.898258	0.389246	0.871223
LDHA	17.8524	18.5881	17.6511	17.7151	17.9895	19.015	16.64	17.1104		0.262897	17.8202	0.904402	0.383462	0.889058		0.262897	17.8202	0.8972	0.389785	0.871223
RFTN1	17.3354	16.1951	16.9354	NA	17.5809	16.142	16.7411	NA		0.000626646	16.8216	0.00213204	0.998337	0.998337		0.243842	16.539	0.897134	0.389818	0.871223
HUWE1	17.9074	15.6223	17.7696	NA	17.1582	14.8549	18.0253	NA		0.420284	16.8896	1.30337	0.218879	0.763374		0.251779	16.1949	0.895622	0.390589	0.871223
SEC31A	17.001	14.7343	16.9129	NA	15.7217	15.6927	16.623	NA		0.203581	16.1142	0.510555	0.619679	0.964515		0.306732	16.0805	0.894332	0.391247	0.871223
F11R	18.8871	17.5659	18.1078	15.5011	19.1947	18.4455	17.4854	15.9641		-0.256929	17.644	-0.895626	0.387949	0.889058		-0.256929	17.644	-0.890116	0.393405	0.871223
ITGA5	17.4919	17.9843	NA	14.2609	18.3485	16.6867	NA	14.2025		0.166488	16.4958	0.424707	0.679179	0.976157		0.302666	16.7398	0.889942	0.393495	0.871223
CCT5	19.7254	17.7253	20.0658	16.1593	19.4298	17.7536	20.347	17.1138		-0.242077	18.54	-0.885079	0.393389	0.889058		-0.242077	18.54	-0.885874	0.395584	0.871223
PEF1	17.7994	19.0739	17.4072	15.6376	17.9877	18.9231	18.0033	15.8808		-0.219169	17.5891	-0.872184	0.40011	0.890042		-0.219169	17.5891	-0.885861	0.395591	0.871223
ANXA4	19.5674	20.0255	18.0918	18.499	19.6793	20.3579	18.6065	18.4014		-0.215337	19.1536	-0.866721	0.40298	0.890042		-0.215337	19.1536	-0.882248	0.397454	0.871933
SDCBP	22.4867	20.6396	20.7895	17.6239	22.4319	19.8696	19.81	18.3494		0.269705	20.2501	0.877847	0.397149	0.890042		0.269705	20.2501	0.86471	0.406581	0.878081
EPRS	18.4814	14.4391	20.116	NA	18.3132	16.3015	20.2212	NA		-0.599803	17.9787	-1.5166	0.157363	0.661469		-0.315134	16.991	-0.855286	0.411545	0.878081
TMEM2	18.1457	17.4711	16.7916	15.5507	18.3124	17.8826	16.5236	16.1031		-0.215656	17.0976	-0.843467	0.415355	0.890042		-0.215656	17.0976	-0.853923	0.412267	0.878081
CLDN3	21.177	20.9479	21.1756	20.0517	21.497	21.8462	20.6742	20.2826		-0.236991	20.9565	-0.849545	0.412097	0.890042		-0.236991	20.9565	-0.847745	0.415547	0.878081
CCAR2	19.0323	16.6524	19.6208	NA	18.5049	16.3203	19.2561	NA		0.408039	18.2311	1.40776	0.18663	0.693725		0.215776	17.1196	0.842276	0.418465	0.878081
RPS4X	18.5989	16.7832	18.3806	NA	18.3345	16.9823	18.5662	NA		-0.0401299	17.9409	-0.135633	0.894544	0.998337		-0.216901	17.0952	-0.839266	0.420078	0.878081
RPLP0;RPLP0P6	19.3147	16.3507	19.3099	14.5018	19.2888	15.5577	19.5275	NA		0.200423	17.693	0.633506	0.539258	0.928084		-0.317647	17.5281	-0.834938	0.422403	0.878081
ENO1	20.0374	19.231	18.6738	17.0023	20.0042	18.9779	18.2515	16.916		0.198739	18.6368	0.816361	0.430097	0.890042		0.198739	18.6368	0.834392	0.422697	0.878081
NSF	16.2154	15.8938	17.1051	NA	15.6033	15.3563	17.3769	NA		0.292605	16.2584	0.935606	0.369417	0.88667		0.216379	15.5511	0.831893	0.424044	0.878081
PSMD13	19.3255	16.5424	19.6383	13.1695	19.1722	16.2894	19.245	13.1801		0.197242	17.0703	0.811105	0.432994	0.890042		0.197242	17.0703	0.829209	0.425494	0.878081
TTYH3	19.0196	17.3442	16.8573	13.5054	18.6425	18.9483	15.8932	14.5471		-0.326117	16.8447	-0.852289	0.410631	0.890042		-0.326117	16.8447	-0.822176	0.42931	0.878081
PCDH10	17.6344	17.0483	17.7031	13.8702	17.9105	16.2977	16.3173	NA		0.620075	16.6831	1.74924	0.107856	0.589094		0.284838	16.4215	0.82116	0.429863	0.878081
PTGFRN	22.1608	21.4656	21.5933	18.3295	22.4178	21.6795	21.0521	19.3496		-0.23741	21.006	-0.826143	0.424738	0.890042		-0.23741	21.006	-0.82086	0.430027	0.878081
CAP1	18.1206	17.4287	19.7758	16.0825	18.1388	17.4185	19.2572	15.797		0.19905	17.7524	0.803794	0.437046	0.890042		0.19905	17.7524	0.818723	0.431192	0.878081
EIF4A1;EIF4A2	18.9629	16.9528	NA	13.6757	18.4563	16.3678	NA	14.0384		0.242968	16.409	0.768344	0.458345	0.897162		0.213305	16.8607	0.818114	0.431525	0.878081
RPS3	18.4352	17.4022	19.2584	15.1771	18.952	16.8493	19.4937	15.8819		-0.225982	17.6812	-0.817635	0.429396	0.890042		-0.225982	17.6812	-0.817048	0.432107	0.878081
LGALS3BP	19.7476	16.9095	18.6864	16.0075	19.954	17.2887	18.4406	NA		-0.113268	18.1478	-0.378352	0.712317	0.989625		-0.20306	17.9393	-0.816829	0.432227	0.878081
MYH14	17.2604	14.2009	17.2697	NA	17.4857	15.1234	17.6243	NA		-0.500777	16.494	-1.65435	0.126075	0.629371		-0.233073	16.1707	-0.815792	0.432794	0.878081
LMNB1	18.5223	16.6364	17.8965	NA	18.077	16.7099	17.2038	NA		0.354769	17.5076	1.16613	0.268045	0.836716		0.211375	16.9364	0.812317	0.434698	0.878081
YWHAE	20.0376	19.5099	18.9785	17.6387	19.9012	18.943	18.9107	17.6316		0.194552	18.9439	0.785533	0.447273	0.890042		0.194552	18.9439	0.800103	0.441434	0.878081
ITGA3	19.5814	19.0326	18.7518	17.362	19.8652	19.3201	18.3852	17.9822		-0.206262	18.7851	-0.791339	0.444005	0.890042		-0.206262	18.7851	-0.798391	0.442384	0.878081
ACLY	18.7445	19.171	19.4301	18.2604	18.2539	19.0698	19.2984	18.2194		0.19111	18.8059	0.780829	0.449932	0.891043		0.19111	18.8059	0.797202	0.443044	0.878081
PFKP	17.8733	17.3358	19.4157	13.3961	17.5011	16.9356	19.7126	13.0751		0.199105	16.9057	0.785832	0.447105	0.890042		0.199105	16.9057	0.796912	0.443206	0.878081
EFR3A	16.1518	15.211	14.2717	NA	16.0609	14.4779	14.8431	NA		0.0841754	15.1694	0.255018	0.80338	0.995216		0.226276	15.0157	0.796898	0.443213	0.878081
CD63	NA	NA	NA	NA	18.7261	19.7055	17.563	17.2199		NA	18.3036	NA	NA	NA		-0.227234	18.19	-0.796238	0.44358	0.878081
AP2B1	18.2668	17.2788	18.293	NA	18.3336	17.3754	18.2442	NA		-0.0382314	17.9653	-0.132139	0.897243	0.998337		-0.198099	17.1909	-0.794823	0.444367	0.878081
EIF3C;EIF3CL	18.7729	16.2053	18.0046	NA	18.6938	15.4668	18.0895	13.7903		0.244199	17.0033	0.793195	0.444316	0.890042		0.201035	16.6107	0.793916	0.444873	0.878081
TFRC	17.5071	18.3448	17.6228	16.6713	17.901	18.7303	17.8258	16.4661		-0.194292	17.6337	-0.778873	0.451041	0.891043		-0.194292	17.6337	-0.792204	0.445827	0.878081
CCT6A	20.4947	17.8267	20.29	16.8467	19.9692	17.8258	20.7255	17.8568		-0.229792	18.9794	-0.794156	0.442425	0.890042		-0.229792	18.9794	-0.788327	0.447994	0.878081
ITGA6	18.2028	15.4311	NA	14.1838	18.3791	16.2837	NA	14.2848		-0.376615	16.1275	-1.2306	0.243954	0.800212		-0.209564	16.6638	-0.788176	0.448078	0.878081
THBS1	20.141	17.7021	21.2062	16.0232	20.3369	17.688	19.8734	18.7917		-0.404391	18.9703	-0.825536	0.425069	0.890042		-0.404391	18.9703	-0.785085	0.449811	0.878081
S100A16	14.4985	16.1094	17.7213	14.3473	13.9864	17.7717	18.0758	13.9572		-0.278617	15.8084	-0.806768	0.435395	0.890042		-0.278617	15.8084	-0.784925	0.4499	0.878081
CDH1	19.3347	18.9401	17.169	15.2968	18.3497	19.7563	17.1561	14.4769		0.250372	17.56	0.792017	0.443624	0.890042		0.250372	17.56	0.777582	0.454034	0.883104
PHGDH	17.0701	16.4789	18.849	15.6789	16.3331	16.7621	19.4793	16.3944		-0.222984	17.1307	-0.765091	0.458902	0.897162		-0.222984	17.1307	-0.758729	0.464759	0.900695
TRIM28	20.6173	18.2057	21.1671	NA	20.2628	17.2109	20.6209	NA		0.631836	19.6808	2.10783	0.058616	0.518474		0.242236	18.9603	0.754116	0.467408	0.900695
EPB41L5	19.3999	18.6195	18.7669	NA	19.1345	18.0265	18.748	NA		0.29242	18.7825	0.983827	0.346193	0.87999		0.187058	18.2338	0.753344	0.467852	0.900695
SLC3A2	21.4452	21.25	20.8662	21.5515	21.7805	21.3464	20.8925	21.7927		-0.174799	21.3656	-0.722399	0.483798	0.913142		-0.174799	21.3656	-0.739287	0.475987	0.908421
ARF6	18.7116	19.4446	17.579	15.9759	19.2429	18.0298	17.713	15.7672		0.239548	17.808	0.753295	0.4657	0.905414		0.239548	17.808	0.739074	0.476112	0.908421
COPB2	18.8923	15.6462	19.1998	NA	18.8802	15.4513	19.4985	NA		-0.0305723	17.9281	-0.10359	0.919345	0.998337		0.198067	17.0181	0.735756	0.478045	0.908421
PGK1	19.6483	17.7776	20.9189	16.0093	19.389	17.6914	20.4892	16.0771		0.176829	18.5001	0.720619	0.484854	0.913142		0.176829	18.5001	0.735344	0.478285	0.908421
TSPAN14	19.4761	19.3578	16.2786	NA	20.0445	18.8267	15.5864	NA		0.218293	18.2617	0.653237	0.526925	0.928084		0.202846	17.8218	0.730693	0.481005	0.909427
ROCK2	17.2077	15.0741	17.5531	NA	16.9712	14.6659	17.4502	NA		0.249214	16.487	0.855985	0.410133	0.890042		0.174391	15.9696	0.728946	0.482029	0.909427
DDR1	18.2311	17.2665	NA	13.5522	18.1333	17.2911	NA	14.7746		-0.383085	16.5415	-1.12787	0.283203	0.840636		-0.213358	16.8053	-0.71846	0.488203	0.915458
LAMA5	19.0497	18.6995	17.9914	16.6277	19.6564	18.9236	17.251	17.3845		-0.211774	18.198	-0.724353	0.482641	0.913142		-0.211774	18.198	-0.718026	0.48846	0.915458
TPD52L2	16.0944	17.9179	16.4491	17.4835	16.1437	17.0538	16.5677	17.4327		0.186788	16.8929	0.704486	0.494487	0.925116		0.186788	16.8929	0.708683	0.494004	0.92257
MVB12A	19.9819	18.7309	17.9443	NA	20.309	18.442	17.3063	15.5415		0.199899	18.3223	0.639476	0.535509	0.928084		0.180688	17.9901	0.703208	0.497272	0.92257
G6PD	19.6658	18.4477	20.986	17.8022	19.3917	18.8318	21.1854	18.1891		-0.174069	19.3125	-0.691538	0.502301	0.928084		-0.174069	19.3125	-0.702156	0.497901	0.92257
NDRG1	15.885	17.2154	15.704	NA	15.4404	17.1585	15.2876	NA		0.306004	16.1151	1.04246	0.319406	0.870596		0.174093	15.9074	0.700696	0.498774	0.92257
LSR	20.0327	19.6688	18.1976	16.6233	19.8263	19.9529	18.2869	17.1386		-0.170597	18.7159	-0.678892	0.510002	0.928084		-0.170597	18.7159	-0.689539	0.505485	0.931937
SLC12A2	17.8016	17.2753	NA	14.3001	17.9029	17.1986	NA	14.9283		-0.217591	16.5678	-0.719579	0.486683	0.913542		-0.16842	16.7668	-0.678456	0.512205	0.935137
RALB	19.2708	19.343	18.9295	14.6766	20.0227	18.4997	18.7412	NA		0.0932547	18.4977	0.266953	0.794408	0.995216		-0.229867	18.1699	-0.677387	0.512856	0.935137
MYH9	18.6838	16.0388	19.1685	14.8046	18.1484	15.4341	19.0942	15.2914		0.181901	17.083	0.672691	0.513805	0.928084		0.181901	17.083	0.674514	0.514608	0.935137
VPS4A	19.4892	18.7969	16.8493	NA	19.2667	17.5737	17.284	NA		0.337014	18.21	0.952122	0.361341	0.87999		0.205134	17.696	0.673398	0.51529	0.935137
TMEM30B	15.9648	16.7505	16.7875	NA	16.1822	15.8314	16.6243	NA		0.288334	16.3568	0.896282	0.389158	0.889058		0.18243	16.0068	0.671914	0.516197	0.935137
HSPB1	21.3885	19.6372	21.427	19.1005	21.2496	19.9078	21.9471	19.1053		-0.164156	20.4704	-0.655977	0.524135	0.928084		-0.164156	20.4704	-0.666795	0.519333	0.935137
GNAI3	19.8125	19.6355	18.6883	17.1565	20.1321	19.4154	18.9634	17.4256		-0.160906	18.9037	-0.64948	0.528183	0.928084		-0.160906	18.9037	-0.661486	0.522597	0.935137
EEA1	19.7488	18.8429	19.6281	15.4549	19.3977	18.9991	19.6175	16.3862		-0.181472	18.5094	-0.659922	0.521686	0.928084		-0.181472	18.5094	-0.659961	0.523537	0.935137
RDX	17.6276	15.9098	17.3529	16.878	17.6015	16.6704	17.0871	17.0989		-0.1724	17.0283	-0.654721	0.524917	0.928084		-0.1724	17.0283	-0.659392	0.523888	0.935137
ADAM10	21.2343	20.5396	18.9947	17.43	21.6821	20.8573	18.3516	18.0406		-0.183297	19.6413	-0.660252	0.521482	0.928084		-0.183297	19.6413	-0.659331	0.523925	0.935137
RAB5B	17.9797	15.9524	17.5018	NA	17.7532	15.3895	17.6824	NA		0.202942	17.0432	0.670196	0.516456	0.928084		0.162175	16.3955	0.653371	0.52761	0.935137
CAPZA1	17.5798	17.7194	17.4346	15.4473	17.7438	17.5259	16.8277	15.4342		0.162355	16.9641	0.641184	0.533378	0.928084		0.162355	16.9641	0.6503	0.529515	0.935137
FASN	21.1185	18.7223	21.9135	16.5454	20.7186	19.0116	22.2152	17.0105		-0.164025	19.657	-0.635991	0.536645	0.928084		-0.164025	19.657	-0.642863	0.534143	0.935137
CD276	19.9589	18.185	18.498	16.1093	19.5942	17.9238	19.1713	16.7789		-0.179254	18.2774	-0.643891	0.53168	0.928084		-0.179254	18.2774	-0.642724	0.53423	0.935137
PAFAH1B1	16.1985	15.1841	16.8871	NA	16.2723	15.2856	17.3544	NA		-0.214198	16.197	-0.729324	0.480935	0.913142		0.212012	16.216	0.642501	0.53437	0.935137
DIP2C	16.5593	15.2371	16.111	NA	16.2465	15.7158	15.5445	NA		0.133547	15.9024	0.419732	0.682704	0.976157		0.168577	15.5151	0.641477	0.535009	0.935137
EZR	19.7032	18.8544	19.0821	15.6116	19.6981	18.4445	18.852	15.645		0.152967	18.2364	0.624476	0.543928	0.928084		0.152967	18.2364	0.637465	0.537518	0.935137
GYG1	15.4768	16.1933	NA	18.0656	15.3881	17.7038	NA	17.6108		-0.322345	16.7397	-0.834879	0.42142	0.890042		-0.211419	16.6504	-0.6368	0.537934	0.935137
ABCA12	17.5729	17.4107	17.7353	NA	17.7448	17.0651	16.8956	NA		0.3378	17.4041	1.07495	0.305244	0.870596		0.173489	16.7519	0.635718	0.538612	0.935137
GAPDH	22.1407	21.4093	22.3077	19.724	21.6099	21.0779	22.4345	19.8297		0.157441	21.3167	0.622549	0.545152	0.928084		0.157441	21.3167	0.631548	0.541231	0.936809
PSMC5	19.1785	15.8074	19.7344	NA	18.5906	16.2741	19.4706	NA		0.128333	18.1759	0.403998	0.693901	0.977692		0.162812	17.0893	0.620763	0.548036	0.942957
XPO1	18.1191	14.8278	18.3905	NA	17.4361	14.3855	18.8995	NA		0.205464	17.0098	0.627367	0.543129	0.928084		0.168695	16.2906	0.620639	0.548114	0.942957
SELENBP1	17.2722	16.5413	18.0936	NA	17.7806	16.5961	18.0695	NA		-0.179701	17.3922	-0.604662	0.557581	0.940398		-0.149172	16.8599	-0.615575	0.551327	0.943507
PRSS8	18.4873	17.8624	18.1444	14.8161	18.6728	17.874	18.3032	NA		-0.118634	17.7372	-0.409615	0.689895	0.976157		-0.144358	17.3997	-0.61488	0.551768	0.943507
GCA	17.3504	18.4725	17.0884	NA	18.1073	17.7742	17.4965	NA		-0.155554	17.7149	-0.452676	0.659516	0.976157		-0.175199	17.1777	-0.611077	0.554189	0.944087
NQO1	19.7879	16.4644	20.5829	15.6289	19.3182	16.4005	20.593	15.5661		0.146594	18.0427	0.596994	0.561533	0.941267		0.146594	18.0427	0.609109	0.555443	0.944087
VPS37B	20.0592	17.3055	18.0436	12.8238	20.3651	17.8301	16.8538	14.0466		-0.21586	17.166	-0.619654	0.546994	0.928084		-0.21586	17.166	-0.602398	0.559735	0.945082
KIF5B	18.2366	16.9002	19.8335	NA	17.7819	16.7012	19.613	NA		0.291411	18.1777	1.0021	0.337675	0.87999		0.148946	17.3507	0.601636	0.560223	0.945082
NPM1	18.0637	NA	18.294	15.7761	17.2056	NA	18.0343	16.0683		0.275162	17.2403	0.856272	0.409981	0.890042		0.162959	16.9765	0.599328	0.561703	0.945082
RUVBL1	19.7125	16.8943	19.676	14.7516	19.4281	17.8069	19.8713	14.5822		-0.163526	17.8404	-0.595452	0.562529	0.941267		-0.163526	17.8404	-0.59561	0.564094	0.945082
TPM3	16.2479	17.701	16.3529	13.4582	15.9579	16.8566	17.5288	14.2278		-0.202808	16.0414	-0.607912	0.554502	0.938005		-0.202808	16.0414	-0.593426	0.5655	0.945082
PTTG1IP	20.1521	16.1257	18.1515	NA	20.3571	15.8364	18.9264	NA		-0.230192	18.2582	-0.726416	0.482646	0.913142		-0.156359	17.4402	-0.592577	0.566047	0.945082
RAP1A	19.495	19.5734	18.6368	15.3468	19.6761	19.8947	18.3993	15.6519		-0.142496	18.3343	-0.574275	0.576318	0.949328		-0.142496	18.3343	-0.584711	0.571132	0.950147
PSMD11	19.1191	16.6966	19.7032	13.7382	19.044	17.0711	19.632	NA		-0.0760528	17.8577	-0.25729	0.801669	0.995216		-0.140528	17.3845	-0.579064	0.574797	0.950147
USP5	18.5402	15.6982	17.9184	NA	18.007	16.0256	17.8496	NA		0.0915225	17.3398	0.297695	0.771443	0.995216		0.146751	16.5658	0.578955	0.574868	0.950147
MUC16	14.6189	15.7014	NA	13.375	14.7942	16.3857	NA	13.2605		-0.24834	14.6893	-0.813494	0.433066	0.890042		-0.145651	15.0743	-0.569776	0.580854	0.950147
SPTBN2	18.2565	14.9986	17.2133	NA	17.6264	14.2531	17.1657	NA		0.474411	16.5856	1.56603	0.145433	0.657356		0.168793	15.798	0.569103	0.581294	0.950147
CD59	18.9573	19.0728	18.8348	17.7543	19.0249	18.7373	18.8716	17.4378		0.136897	18.5863	0.557421	0.587419	0.950289		0.136897	18.5863	0.568716	0.581547	0.950147
FLOT1	19.9563	18.172	18.0826	16.2226	19.9389	17.6206	17.6553	16.6261		0.148146	18.0343	0.564105	0.583003	0.950289		0.148146	18.0343	0.568388	0.581761	0.950147
STX3	16.411	16.3566	15.2702	14.5952	15.4479	16.5414	15.1789	NA		0.289862	15.6859	0.894735	0.389949	0.889058		0.157111	15.5797	0.567244	0.58251	0.950147
GMPR2	16.2044	16.9252	NA	14.9656	15.6703	16.0001	NA	15.8784		0.182143	15.9407	0.487231	0.63559	0.970563		0.177248	16.0711	0.562469	0.585642	0.95251
PEBP1	18.7081	16.7678	17.5504	14.1317	18.6069	16.5195	17.3306	14.1729		0.132015	16.7235	0.54618	0.594885	0.952152		0.132015	16.7235	0.559076	0.587873	0.953398
FTH1	15.7947	17.954	16.3327	18.9229	16.6447	18.0273	16.1595	17.3986		0.19353	17.1543	0.563371	0.583488	0.950289		0.19353	17.1543	0.548389	0.594929	0.962085
CAND1	17.4989	16.0404	19.1566	14.1832	16.9444	15.1187	19.6688	14.5073		0.159962	16.6398	0.54305	0.596972	0.952795		0.159962	16.6398	0.537769	0.601984	0.96259
SLC9A3R1	17.8038	18.0568	16.7148	16.1692	17.83	18.7572	16.326	16.3901		-0.139669	17.256	-0.527783	0.607207	0.958587		-0.139669	17.256	-0.531099	0.606437	0.96259
STOM	20.4343	19.6078	20.0042	17.4591	21.3173	18.9683	18.3617	18.0327		0.206347	19.2732	0.549439	0.592715	0.952152		0.206347	19.2732	0.530777	0.606653	0.96259
HNRNPK	18.18	15.1317	19.4618	13.8228	16.7955	15.7132	19.4863	NA		0.259448	16.9416	0.681047	0.509823	0.928084		0.172523	16.5628	0.530572	0.606789	0.96259
FARP2	17.4952	14.8579	17.1368	NA	17.1543	15.2592	17.0986	NA		-0.00736234	16.5003	-0.0243084	0.981039	0.998337		0.136989	16.1754	0.528696	0.608046	0.96259
LAMB2	21.1148	18.9401	18.6654	16.8289	21.5845	18.813	18.1691	17.5692		-0.146636	18.9606	-0.528786	0.606532	0.958587		-0.146636	18.9606	-0.528138	0.608419	0.96259
ITGA2	19.3923	18.5788	16.997	17.5444	19.1062	18.9447	17.2446	17.7354		-0.129582	18.1929	-0.518583	0.613418	0.962725		-0.129582	18.1929	-0.527284	0.608992	0.96259
PCNA	17.2433	15.0139	18.3038	NA	17.0908	15.5156	18.0689	NA		-0.038109	16.8727	-0.124863	0.902869	0.998337		-0.13205	16.2244	-0.518661	0.614786	0.96259
TUBB	22.1179	NA	21.2478	16.9497	21.1962	NA	21.3856	17.2821		0.150514	20.0299	0.452249	0.659814	0.976157		0.142481	19.7904	0.515831	0.616694	0.96259
TPM4	14.9559	16.1543	17.2157	13.8713	14.1129	15.5211	16.9829	14.9109		0.167343	15.4656	0.525242	0.60892	0.958587		0.167343	15.4656	0.515218	0.617108	0.96259
GPS1	16.8718	15.3819	17.6293	NA	16.4434	15.5967	17.4554	NA		0.129178	16.5631	0.431388	0.674459	0.976157		0.125589	16.1075	0.514742	0.617429	0.96259
PTPRJ	16.7399	15.8263	14.3189	13.5588	17.1149	15.1169	14.6415	NA		0.0039508	15.331	0.0121431	0.990527	0.998337		-0.142549	15.1823	-0.508683	0.621526	0.96259
CLTC	21.0068	20.041	20.7626	17.7488	20.942	19.4047	21.3389	18.4562		-0.145677	19.9626	-0.510974	0.618578	0.964515		-0.145677	19.9626	-0.508276	0.621801	0.96259
TRPM4	17.1334	14.9537	15.26	NA	17.1124	14.7466	15.0276	NA		0.153514	15.7056	0.529181	0.607118	0.958587		0.119315	15.3101	0.506543	0.622976	0.96259
ADAM9	17.3614	15.2499	15.1631	13.3596	17.8515	16.6412	13.6427	13.8147		-0.204032	15.3855	-0.524997	0.609085	0.958587		-0.204032	15.3855	-0.505873	0.623431	0.96259
GDI2	19.3138	17.9478	18.8129	15.7183	19.2128	17.4401	18.7743	15.8701		0.123833	17.8863	0.496825	0.62823	0.970513		0.123833	17.8863	0.505409	0.623745	0.96259
PLCB3	17.3051	14.5973	14.8046	NA	16.6361	13.7077	14.5907	NA		0.590836	15.2736	1.96403	0.0751032	0.56292		-0.260602	15.1967	-0.503406	0.625105	0.96259
CSE1L	18.0037	16.005	19.1211	NA	17.6621	16.0209	19.4257	NA		0.00705911	17.7064	0.0235749	0.981611	0.998337		0.125676	16.9431	0.49853	0.628421	0.96259
IGSF3	20.403	19.7171	19.3413	17.0553	20.4969	20.037	18.9315	17.5616		-0.127561	19.193	-0.492536	0.631169	0.970513		-0.127561	19.193	-0.497487	0.629132	0.96259
NCSTN	17.4301	17.8752	NA	15.4388	17.255	18.1249	NA	16.0871		-0.240938	17.0352	-0.787717	0.447384	0.890042		-0.128018	17.1757	-0.497306	0.629255	0.96259
RTN4	20.3187	19.08	19.2928	18.2552	20.3741	18.0749	19.7876	18.1444		0.141431	19.166	0.493966	0.630188	0.970513		0.141431	19.166	0.491061	0.633518	0.963215
LLGL2	17.6598	18.058	17.8462	15.337	18.2405	17.536	18.1024	15.5406		-0.129626	17.2901	-0.487225	0.634819	0.970563		-0.129626	17.2901	-0.489846	0.634348	0.963215
STARD10	17.5516	16.7707	18.6005	14.6092	17.8509	16.7914	18.6804	14.6688		-0.114897	16.9404	-0.475784	0.642716	0.972963		-0.114897	16.9404	-0.48711	0.636222	0.963215
SYT1	18.1267	17.3981	15.3997	14.5212	18.1487	17.9007	15.3596	14.5105		-0.118488	16.4206	-0.477971	0.641203	0.972963		-0.118488	16.4206	-0.486747	0.63647	0.963215
AP2A1	18.3896	16.9301	18.3787	NA	18.1787	17.1186	18.1303	15.1104		0.0902698	17.4624	0.30625	0.765092	0.995216		-0.128712	17.0702	-0.482849	0.639144	0.964682
PSME3	17.8148	19.2223	16.4662	15.3049	17.2837	17.453	15.958	17.2073		0.226537	17.0888	0.501631	0.624943	0.970035		0.226537	17.0888	0.478917	0.641847	0.965442
PSMD2	19.5917	16.6021	20.0535	13.581	19.2061	16.3676	19.9014	13.8826		0.117637	17.3982	0.469523	0.647057	0.974615		0.117637	17.3982	0.477156	0.643059	0.965442
FAM129B	17.4884	17.6191	17.6236	14.3419	17.6747	17.9044	17.4576	13.5422		0.123566	16.7065	0.459594	0.653968	0.976157		0.123566	16.7065	0.461269	0.654044	0.979336
SNAP23	16.8698	16.8526	17.0647	15.0673	16.8364	16.6482	17.3233	14.5936		0.113194	16.407	0.450273	0.660487	0.976157		0.113194	16.407	0.457299	0.656802	0.979559
UBA1	19.8446	17.1603	20.8448	14.5935	19.3468	17.2019	21.3953	14.9812		-0.120505	18.1711	-0.453256	0.658398	0.976157		-0.120505	18.1711	-0.455747	0.657882	0.979559
RAB21	18.8957	NA	16.9773	14.9706	18.5483	16.7406	17.1491	15.3602		-0.0713358	16.9488	-0.235216	0.818331	0.995216		0.121687	17.0104	0.453381	0.65953	0.979559
AHCY	18.7535	17.9324	20.5409	16.711	18.4527	17.464	20.6116	16.9607		0.112196	18.4283	0.443124	0.665507	0.976157		0.112196	18.4283	0.44943	0.662286	0.979559
CAPN1	17.3535	16.4873	18.5661	16.1704	17.4848	16.7839	18.9829	15.7768		-0.112807	17.2007	-0.441558	0.666608	0.976157		-0.112807	17.2007	-0.447098	0.663916	0.979559
VPS28	20.2248	18.8347	19.2252	15.476	20.1656	18.4473	18.5298	16.1213		0.12421	18.3781	0.445135	0.664093	0.976157		0.12421	18.3781	0.444173	0.665961	0.979559
BCAP31	18.5017	16.9104	19.0284	NA	18.0534	16.621	19.1225	NA		0.214565	18.0396	0.723166	0.484563	0.913142		0.109907	17.2326	0.443678	0.666308	0.979559
YWHAQ	17.2627	18.3034	17.5537	17.1289	16.8652	18.9531	17.6646	17.2163		-0.112629	17.6185	-0.429683	0.67499	0.976157		-0.112629	17.6185	-0.433088	0.673741	0.987921
RRAS2	18.8326	17.6037	17.7134	15.0854	18.8168	17.1317	17.3309	NA		0.290087	17.5021	0.984217	0.34601	0.87999		0.110811	17.2534	0.429656	0.676158	0.988458
YWHAZ	20.0281	20.3863	19.5832	19.0216	20.2858	20.6377	19.5015	19.0017		-0.101897	19.8057	-0.418402	0.682994	0.976157		-0.101897	19.8057	-0.427611	0.6776	0.988458
GFPT1	18.0576	15.6357	17.5715	NA	17.9339	15.1337	17.6734	NA		0.17461	17.001	0.585441	0.569981	0.944397		0.103505	16.1956	0.421128	0.68218	0.989904
MDH1	17.7854	17.3408	17.3203	16.096	17.864	17.6739	16.49	16.0664		0.112066	17.0796	0.414746	0.685598	0.976157		0.112066	17.0796	0.41592	0.685869	0.989904
SNTB2	17.7709	17.5727	16.854	14.8644	17.3468	17.594	16.8437	15.732		-0.113623	16.8223	-0.413288	0.686637	0.976157		-0.113623	16.8223	-0.413327	0.687709	0.989904
AKR1A1	16.0913	14.9028	17.5732	NA	15.3256	15.9519	17.9444	NA		-0.218159	16.2982	-0.596088	0.563094	0.941267		0.151011	15.8961	0.412911	0.688004	0.989904
EPCAM	21.9663	20.0344	20.4345	18.9028	21.9494	20.7414	20.002	19.0799		-0.108642	20.3889	-0.407058	0.691085	0.976157		-0.108642	20.3889	-0.409032	0.690761	0.989904
FKBP4	17.8955	17.4793	19.2131	14.2859	17.6417	17.6231	19.4475	NA		-0.0414964	17.6551	-0.140354	0.890899	0.998337		-0.0978702	17.2674	-0.404147	0.69424	0.989904
SEC13	16.2945	15.9048	17.0634	NA	16.8405	14.8469	17.5014	NA		0.0246282	16.4086	0.0678642	0.947103	0.998337		0.120592	15.9145	0.390141	0.704255	0.989904
SLC1A5	21.7664	20.8559	20.8962	19.2557	21.5567	21.6023	20.488	19.5491		-0.105457	20.7463	-0.387432	0.705176	0.989625		-0.105457	20.7463	-0.388074	0.705739	0.989904
SLC44A2	21.5892	21.0265	20.5389	18.598	21.6346	20.7647	20.546	19.1987		-0.0978761	20.4871	-0.382501	0.708734	0.989625		-0.0978761	20.4871	-0.387186	0.706376	0.989904
PGD	17.3168	17.188	16.7713	15.2131	17.2666	17.3804	17.0631	15.1463		-0.0917845	16.6682	-0.376863	0.712811	0.989625		-0.0917845	16.6682	-0.385154	0.707836	0.989904
CD55	18.2113	19.2044	16.753	16.5153	18.9885	19.02	16.5004	16.582		-0.101701	17.7219	-0.381406	0.709525	0.989625		-0.101701	17.7219	-0.383315	0.709157	0.989904
YWHAB	19.4459	18.9094	18.9376	17.9442	19.1556	18.9008	19.3751	18.1855		-0.0949476	18.8568	-0.376768	0.71288	0.989625		-0.0949476	18.8568	-0.382469	0.709767	0.989904
CIB1	15.8117	16.2666	15.3323	NA	16.3426	16.577	15.7332	NA		-0.414068	16.0106	-1.42787	0.180899	0.68596		-0.105248	15.6876	-0.366571	0.721242	0.989904
DSP	17.0955	14.0905	17.1496	NA	16.6284	15.8635	17.507	NA		-0.554446	16.3891	-1.38365	0.193701	0.715302		-0.14375	16.2639	-0.35477	0.729807	0.989904
AARS	18.5389	16.5392	19.3229	16.0137	17.8374	16.9501	19.8637	16.1528		-0.0973284	17.6523	-0.351454	0.731301	0.995216		-0.0973284	17.6523	-0.351096	0.732482	0.989904
UGDH	17.8784	17.3495	19.5166	15.2693	17.5455	17.6355	19.6799	15.4969		-0.0859951	17.5464	-0.344424	0.736448	0.995216		-0.0859951	17.5464	-0.350258	0.733092	0.989904
SLC9A3R2	16.3408	16.345	15.3329	NA	16.6784	16.2346	15.9806	NA		-0.29161	16.152	-0.960914	0.357094	0.87999		-0.0939815	15.8413	-0.348685	0.734239	0.989904
PSMD8	17.968	14.5316	18.8408	NA	17.6211	16.8061	18.0975	NA		-0.39479	17.3109	-0.797368	0.441988	0.890042		-0.155001	16.6824	-0.347052	0.73543	0.989904
PSMC2	18.6135	17.0074	18.6895	NA	18.6217	16.8679	18.464	NA		0.11895	18.044	0.40994	0.689663	0.976157		-0.0896343	17.1685	-0.344621	0.737205	0.989904
NUMA1	21.094	17.7094	21.0313	NA	20.4403	17.9518	21.1049	NA		0.112576	19.8886	0.361471	0.724545	0.995216		-0.0958464	19.09	-0.343639	0.737922	0.989904
GPR56;ADGRG1	16.7811	16.1765	15.1166	NA	16.9906	17.0739	14.992	NA		-0.327405	16.1885	-1.03695	0.321856	0.870596		-0.0970424	15.7958	-0.33746	0.742441	0.989904
ATL3	19.1994	15.8228	16.1947	NA	18.417	14.478	18.0966	NA		0.0750643	17.0347	0.145964	0.886571	0.998337		-0.154932	16.2656	-0.335304	0.74402	0.989904
KRT14	18.8971	17.5357	17.0726	17.6812	18.8288	19.8341	16.1754	16.9621		-0.15343	17.8734	-0.350004	0.732361	0.995216		-0.15343	17.8734	-0.334692	0.744469	0.989904
NEDD4L	18.4348	16.7173	16.117	NA	18.8696	16.1664	15.7837	NA		0.149806	17.0148	0.474944	0.64405	0.972963		0.0874742	16.4318	0.334375	0.744701	0.989904
MYO1C	19.0575	17.6713	18.225	15.6015	19.0333	16.765	18.1327	16.2387		0.0964111	17.5906	0.336355	0.742373	0.995216		0.0964111	17.5906	0.334325	0.744738	0.989904
DIP2A	16.673	14.5802	13.9472	NA	16.7521	15.5393	14.1443	NA		-0.411778	15.2727	-1.32158	0.212943	0.756684		-0.101635	15.0923	-0.333303	0.745487	0.989904
CNNM4	18.3827	16.8318	16.8032	NA	18.0876	16.0739	17.2228	NA		0.211155	17.2337	0.653112	0.527002	0.928084		0.0907242	16.7127	0.33022	0.747749	0.989904
PSMD6	18.895	16.1589	19.8667	NA	18.6261	16.282	19.6264	NA		0.128689	18.2425	0.438245	0.669629	0.976157		0.0779195	17.1639	0.324859	0.751688	0.989904
EXOC4	16.0683	14.5119	17.7047	NA	15.7082	14.2224	18.4705	NA		-0.0387495	16.1144	-0.118305	0.907944	0.998337		0.0894133	15.5418	0.319698	0.755488	0.989904
HSP90AB1	20.3956	NA	20.0802	17.5356	20.063	NA	20.1079	17.8518		-0.00377922	19.339	-0.0126176	0.990157	0.998337		0.0790513	19.175	0.3187	0.756224	0.989904
STXBP3	18.4893	17.8419	17.3958	15.5374	18.3031	17.7253	17.2514	16.3135		-0.0821894	17.3572	-0.309157	0.762469	0.995216		-0.0821894	17.3572	-0.310859	0.762011	0.989904
RALA	18.6757	18.1561	18.3363	14.9855	19.7172	16.8976	18.2477	14.8652		0.106452	17.4851	0.317969	0.755937	0.995216		0.106452	17.4851	0.310284	0.762436	0.989904
MOB1B;MOB1A	16.8618	14.9128	16.8135	NA	17.044	NA	16.7221	14.1323		-0.0453922	16.0811	-0.121624	0.905587	0.998337		0.0754357	15.7724	0.303426	0.767512	0.989904
PPIA	19.5037	18.8004	19.3404	16.9283	20.0475	18.4238	19.4804	16.9294		-0.0770774	18.6817	-0.299317	0.769785	0.995216		-0.0770774	18.6817	-0.302635	0.768098	0.989904
TPI1	19.3487	18.5983	18.3549	17.4017	19.3081	19.082	18.1502	16.8484		0.0786951	18.3865	0.299791	0.769432	0.995216		0.0786951	18.3865	0.302091	0.768501	0.989904
EPHB4	19.4509	18.1334	18.5861	17.8768	19.746	18.4924	17.6925	18.4684		-0.0880096	18.5558	-0.301991	0.767795	0.995216		-0.0880096	18.5558	-0.299482	0.770436	0.989904
RHOC;RHOA	19.9395	NA	19.328	17.3233	19.9759	NA	19.0568	17.3586		0.0664937	18.8303	0.227743	0.823993	0.995216		0.0708451	18.869	0.299329	0.770549	0.989904
CCT2	20.1262	18.3432	19.7829	16.668	19.441	17.9426	20.3574	17.5456		-0.0915663	18.7758	-0.301157	0.768415	0.995216		-0.0915663	18.7758	-0.297026	0.772258	0.989904
SLC26A2	17.977	16.906	16.9913	15.3649	18.4074	16.3039	16.3235	15.8617		0.0856698	16.7669	0.298441	0.770437	0.995216		0.0856698	16.7669	0.296579	0.772591	0.989904
SLC29A1	16.6092	16.8172	16.3075	14.9518	17.3471	17.2906	15.1596	15.2728		-0.0961123	16.2195	-0.301114	0.768447	0.995216		-0.0961123	16.2195	-0.295308	0.773535	0.989904
PLXNB2	17.4301	16.6938	16.2495	14.3725	17.3678	16.5478	16.1631	14.3914		0.068972	16.152	0.287304	0.778748	0.995216		0.068972	16.152	0.294511	0.774126	0.989904
CCT7	19.4772	17.9355	20.3617	16.8907	19.0693	17.8166	20.2869	17.8206		-0.0820574	18.7073	-0.292824	0.774625	0.995216		-0.0820574	18.7073	-0.292006	0.775988	0.989904
RAP2B	18.3632	16.362	17.351	17.0917	18.5661	16.4117	16.8189	17.0833		0.0719662	17.256	0.285197	0.780323	0.995216		0.0719662	17.256	0.28944	0.777898	0.989904
PDCD6	19.9458	19.7354	19.2058	15.137	20.0039	19.2487	19.2129	15.8671		-0.0771456	18.5446	-0.285823	0.779855	0.995216		-0.0771456	18.5446	-0.286684	0.77995	0.989904
RAB8A	19.376	17.7357	18.7337	16.6648	19.2703	17.9615	18.3017	17.2751		-0.0745906	18.1649	-0.282456	0.782374	0.995216		-0.0745906	18.1649	-0.284332	0.781703	0.989904
CCT4	19.8543	18.7244	19.9145	16.4011	19.3688	17.879	20.1693	17.1368		0.0851104	18.681	0.285371	0.780193	0.995216		0.0851104	18.681	0.282139	0.783338	0.989904
RTN3	19.1336	16.7987	18.6174	NA	19.9139	15.788	18.9085	NA		-0.020218	18.1933	-0.0550451	0.957082	0.998337		-0.0871753	17.4154	-0.280284	0.784722	0.989904
CAPZB	16.978	17.9498	16.9974	15.0254	17.0385	17.6533	17.3605	NA		-0.0423689	17.0004	-0.141299	0.89017	0.998337		-0.0682272	16.7718	-0.278747	0.78587	0.989904
NOTCH3	17.9298	17.2817	16.6857	14.2383	17.9006	17.2641	15.9312	14.7415		0.0744885	16.4966	0.273963	0.788741	0.995216		0.0744885	16.4966	0.274465	0.789069	0.989904
SLC29A2	17.4942	15.7951	16.1381	13.8155	17.2695	NA	15.2533	14.5637		0.120464	15.7613	0.342157	0.738634	0.995216		0.0808719	15.7703	0.273864	0.789518	0.989904
BSG	18.5593	19.2603	17.3516	19.4564	18.3041	19.2812	17.4832	19.2985		0.0651663	18.6243	0.267781	0.793384	0.995216		0.0651663	18.6243	0.273717	0.789629	0.989904
MYO6	17.8751	15.7202	17.6109	13.7093	17.7914	15.5	17.8509	14.0382		-0.0662924	16.262	-0.267193	0.793827	0.995216		-0.0662924	16.262	-0.272054	0.790873	0.989904
TENM3	17.7938	15.9953	15.8476	NA	17.9504	16.7248	15.1702	14.2254		-0.0695393	16.2439	-0.206442	0.84019	0.998337		-0.0757368	15.9798	-0.27043	0.792088	0.989904
EEF1G	18.9333	17.1598	20.6876	15.5825	18.7419	17.3403	20.6151	15.9238		-0.0645114	18.123	-0.261306	0.798258	0.995216		-0.0645114	18.123	-0.266321	0.795166	0.989904
RRBP1	18.4418	17.9102	17.5851	14.3595	18.1757	18.4	17.7487	14.2364		-0.0660319	17.1072	-0.260449	0.798903	0.995216		-0.0660319	17.1072	-0.26409	0.796838	0.989904
RAN	19.316	18.1103	20.0171	17.0308	18.5928	18.8198	20.351	17.0102		-0.0748968	18.656	-0.264088	0.796163	0.995216		-0.0748968	18.656	-0.262891	0.797738	0.989904
ITGB4	17.1939	16.0285	15.1123	NA	17.0962	15.9705	15.7728	NA		-0.168243	16.1957	-0.547839	0.594665	0.952152		-0.0675454	15.7031	-0.262684	0.797893	0.989904
PTK7	17.8365	17.015	15.9114	15.5219	17.4337	17.5993	15.6235	15.3554		0.0682014	16.5371	0.258394	0.800453	0.995216		0.0682014	16.5371	0.260132	0.799808	0.989904
CBS	14.9463	13.7651	16.6127	15.7563	14.6769	NA	16.0524	14.8278		0.586042	15.2339	1.95435	0.0763547	0.56292		0.0932452	15.2235	0.259278	0.80045	0.989904
CLIC1	19.6451	17.9898	20.602	16.2858	19.487	18.2577	20.8355	16.1916		-0.0622897	18.6618	-0.25359	0.804076	0.995216		-0.0622897	18.6618	-0.25872	0.800869	0.989904
CTNND1	19.3446	18.6599	18.4981	15.4185	19.2337	18.9811	18.5142	15.4355		-0.0608433	18.0107	-0.249568	0.807115	0.995216		-0.0608433	18.0107	-0.255005	0.803661	0.989904
CCT3	19.8104	18.3011	20.6504	16.2534	19.3838	17.658	20.9438	17.3473		-0.0794128	18.7935	-0.256719	0.801715	0.995216		-0.0794128	18.7935	-0.252672	0.805415	0.989904
DNPEP	18.2067	18.074	17.6783	14.9116	18.0114	17.8686	16.7087	15.9583		0.0808861	17.1772	0.255037	0.802984	0.995216		0.0808861	17.1772	0.250297	0.807203	0.989904
SLC16A3	16.2625	17.4966	NA	14.8933	16.7203	17.5043	NA	14.2418		0.0620258	16.1865	0.19413	0.849587	0.998337		0.0658036	16.2468	0.249807	0.807572	0.989904
CASK	NA	17.5331	17.5138	14.3835	15.7035	17.4886	17.3452	15.1446		-0.182676	16.4446	-0.581512	0.572534	0.945854		0.0728541	16.4569	0.2493	0.807954	0.989904
PDCD6IP	20.8964	19.6525	19.4662	17.3554	20.8526	19.608	19.0375	18.141		-0.0671343	19.3762	-0.247422	0.808736	0.995216		-0.0671343	19.3762	-0.247957	0.808965	0.989904
SLC38A2	19.9151	17.3481	18.5668	16.3831	20.5078	17.344	17.4365	16.6206		0.0760784	18.0152	0.251185	0.805893	0.995216		0.0760784	18.0152	0.247857	0.80904	0.989904
PA2G4	17.1295	16.4492	19.7342	14.2771	16.4698	17.1389	20.4596	13.8242		-0.075615	16.9353	-0.250862	0.806137	0.995216		-0.075615	16.9353	-0.247688	0.809168	0.989904
GNAI2	19.6693	18.5128	16.5366	NA	19.6406	18.2606	16.9181	NA		-0.033519	18.2563	-0.111998	0.912828	0.998337		-0.0599212	17.7642	-0.245353	0.810927	0.989904
NDRG3	15.963	16.073	15.6243	NA	15.9992	15.8283	16.641	NA		-0.269434	16.0215	-0.813325	0.433159	0.890042		-0.0717824	15.7564	-0.243836	0.812072	0.989904
LMNA	20.2176	17.8705	20.1254	14.98	20.3174	17.3456	19.3378	16.5473		-0.0886287	18.3427	-0.249419	0.807227	0.995216		-0.0886287	18.3427	-0.242044	0.813423	0.989904
MYO1D	16.7239	17.0215	16.37	13.9164	16.544	17.2787	16.1309	14.3178		-0.059883	16.0379	-0.237454	0.816284	0.995216		-0.059883	16.0379	-0.241014	0.814201	0.989904
CD9	22.4895	23.1783	21.7328	20.6498	22.586	22.8316	21.1191	21.2511		0.0656556	21.9798	0.239842	0.814474	0.995216		0.0656556	21.9798	0.240025	0.814947	0.989904
FN1	18.1595	17.1581	17.8303	13.0703	17.5867	17.0841	15.9856	15.0942		0.1169	16.4961	0.250208	0.80663	0.995216		0.1169	16.4961	0.23847	0.816121	0.989904
SLC7A2	18.6966	18.0046	17.7373	16.2344	18.8276	18.4873	17.0778	16.5369		-0.064165	17.7003	-0.237366	0.81635	0.995216		-0.064165	17.7003	-0.238022	0.81646	0.989904
HSP90AA1	20.806	20.856	21.29	18.3846	20.6372	20.478	21.398	18.5953		0.0570235	20.3056	0.229421	0.82238	0.995216		0.0570235	20.3056	0.233512	0.819868	0.989904
STX4	18.9069	18.8533	19.7092	16.5561	18.678	19.0518	19.3081	16.7567		0.0577409	18.4775	0.229815	0.822081	0.995216		0.0577409	18.4775	0.233425	0.819934	0.989904
TSPAN6	18.8961	17.4819	17.1843	15.3387	18.4293	17.9442	16.6789	16.1194		-0.0677231	17.2591	-0.233959	0.818935	0.995216		-0.0677231	17.2591	-0.232229	0.820838	0.989904
ATP2B4	17.5101	17.3313	16.1868	15.2981	17.6388	16.4435	16.3978	15.5894		0.0641908	16.5495	0.232341	0.820162	0.995216		0.0641908	16.5495	0.232188	0.82087	0.989904
TALDO1	16.8622	16.56	18.9653	14.8374	16.8249	16.3905	18.9529	14.8408		0.0539407	16.7793	0.224504	0.826117	0.995216		0.0539407	16.7793	0.230095	0.822453	0.989904
GOLGA4	17.9165	16.7013	18.3295	NA	17.3823	17.2103	18.3638	NA		-0.00303457	17.6506	-0.00960741	0.992505	0.998337		-0.0601797	17.0353	-0.229969	0.822549	0.989904
MYL6	15.5198	17.2624	17.6249	15.2958	15.8384	17.338	17.0442	15.7218		-0.0598812	16.4557	-0.226338	0.824723	0.995216		-0.0598812	16.4557	-0.22777	0.824214	0.989904
STXBP2	17.5603	16.7987	15.9668	NA	16.9289	16.7165	16.4349	NA		0.0818159	16.7344	0.256757	0.802071	0.995216		0.0595112	16.1837	0.226402	0.825249	0.989904
PCBP1	18.0347	17.6387	18.693	15.2611	18.2373	16.9034	18.7867	15.9554		-0.0638395	17.4388	-0.226842	0.824339	0.995216		-0.0638395	17.4388	-0.226067	0.825503	0.989904
MFGE8	18.1701	17.8971	15.4605	15.7277	18.4478	17.2501	15.6335	16.1575		-0.0583812	16.843	-0.217936	0.831117	0.998337		-0.0583812	16.843	-0.21886	0.830968	0.992818
RPSA	19.5701	15.7463	19.4807	14.8847	19.1158	16.1909	19.8154	NA		-0.108353	17.8291	-0.346441	0.7355	0.995216		0.0593919	17.3907	0.218237	0.831442	0.992818
APRT	17.9699	17.2801	18.6446	NA	17.2971	16.614	19.6646	NA		0.106344	17.9117	0.28361	0.781938	0.995216		0.0668377	17.1108	0.21092	0.837	0.99366
TRIM25	16.542	14.4779	17.0641	NA	16.3056	14.6618	17.7654	NA		-0.216239	16.1361	-0.695644	0.50098	0.928084		-0.0566871	15.7752	-0.210753	0.837127	0.99366
TPP2	18.6139	17.5603	17.3835	17.8128	18.6517	17.7209	17.6031	17.5823		-0.0468383	17.866	-0.191502	0.851313	0.998337		-0.0468383	17.866	-0.195545	0.848711	0.99366
GNAS	21.414	21.4177	NA	19.3248	21.4681	21.0306	NA	19.6612		-0.00112563	20.7194	-0.00372418	0.997095	0.998337		0.0480954	20.7105	0.193848	0.850006	0.99366
EIF2S1	16.6715	15.6368	17.2291	NA	16.2739	16.4708	17.5675	NA		-0.258256	16.6416	-0.791536	0.445244	0.890042		-0.0555285	16.2981	-0.190872	0.852278	0.99366
CFL1	19.3305	20.4486	18.8282	18.9956	19.3991	20.035	19.0968	18.8857		0.0465702	19.3774	0.186218	0.855364	0.998337		0.0465702	19.3774	0.189313	0.853469	0.99366
PKM	21.0684	19.6986	21.6577	19.2422	20.6534	20.3133	21.9113	18.9892		-0.05007	20.4418	-0.187684	0.854239	0.998337		-0.05007	20.4418	-0.188609	0.854007	0.99366
ANXA3	16.3671	16.7555	15.4014	14.9252	16.3321	16.1905	16.1054	15.0263		-0.0512656	15.8879	-0.188174	0.853864	0.998337		-0.0512656	15.8879	-0.18846	0.854121	0.99366
ST14	17.7177	16.0703	15.946	14.1159	17.8766	17.415	14.5101	14.3364		-0.0720567	15.9985	-0.193604	0.849703	0.998337		-0.0720567	15.9985	-0.18716	0.855114	0.99366
GOLGB1	18.0006	15.9102	17.6062	NA	17.3251	16.3302	17.7686	NA		0.0310171	17.1568	0.0966016	0.924768	0.998337		0.0481614	16.7901	0.181682	0.859303	0.99366
KPNB1	17.6437	15.6352	18.2959	NA	17.1523	15.6644	18.4768	NA		0.0937427	17.1447	0.311036	0.761546	0.995216		0.044828	16.4706	0.1813	0.859595	0.99366
PSMC3	20.0113	15.4467	19.2935	NA	19.3647	15.8937	19.552	NA		-0.0196371	18.2603	-0.0609162	0.952511	0.998337		-0.0478821	17.4171	-0.179611	0.860888	0.99366
CTNNB1	18.3363	18.4793	17.6964	15.4835	17.9745	18.449	17.9972	15.7508		-0.044	17.5209	-0.17494	0.864024	0.998337		-0.044	17.5209	-0.177653	0.862387	0.99366
DAAM1	16.2625	16.6273	15.3386	NA	16.1756	17.2593	15.4035	NA		-0.203351	16.1778	-0.670454	0.516298	0.928084		-0.044748	15.8173	-0.170872	0.867583	0.99366
STIP1	16.945	16.6321	15.8284	13.0097	16.9497	14.9476	16.5229	13.734		0.0652662	15.5712	0.176625	0.862729	0.998337		0.0652662	15.5712	0.170844	0.867604	0.99366
KLC1	16.5713	15.6315	17.9618	NA	16.4684	16.3264	18.0472	NA		-0.225848	16.8344	-0.737347	0.476234	0.913142		-0.044524	16.1987	-0.16565	0.871589	0.99366
OTUB1	16.6003	15.9092	17.3666	13.4227	16.7973	15.32	17.5796	13.435		0.041725	15.8038	0.16226	0.873783	0.998337		0.041725	15.8038	0.1641	0.872778	0.99366
PROM2	19.173	18.5688	18.1908	15.5387	19.4262	18.6481	17.1548	16.0481		0.0485508	17.8436	0.165384	0.871377	0.998337		0.0485508	17.8436	0.16385	0.87297	0.99366
HSPA1A;HSPA1B	20.3608	19.6206	20.2616	17.863	20.5933	18.9326	20.4831	17.9274		0.0423722	19.5053	0.161067	0.874703	0.998337		0.0423722	19.5053	0.162242	0.874205	0.99366
ITGB5	18.6762	16.9796	16.9145	15.036	18.5626	17.8367	16.2011	14.8172		0.047173	16.878	0.162619	0.873506	0.998337		0.047173	16.878	0.16137	0.874875	0.99366
DERA	19.4994	NA	18.8607	13.8208	19.5827	14.0472	18.9752	15.0478		-0.474927	17.1191	-1.43923	0.177729	0.68596		0.0634202	16.9449	0.159618	0.876221	0.99366
RPS3A	17.7078	15.5401	18.3155	14.2582	17.506	14.771	19.0525	14.3123		0.0449688	16.4329	0.157461	0.877482	0.998337		0.0449688	16.4329	0.156592	0.878546	0.99366
RAB5C	19.5547	20.2398	17.7439	NA	19.751	20.1971	17.22	NA		0.123451	19.1177	0.408231	0.690881	0.976157		0.0388143	18.6779	0.15465	0.880039	0.99366
RPS8	16.7046	15.555	16.1098	13.7785	16.7487	NA	16.4557	14.0476		-0.219734	15.6286	-0.754418	0.466328	0.905414		-0.0388153	15.5564	-0.152166	0.881949	0.99366
EEF1A2	18.8869	20.5976	23.4665	NA	18.5387	21.1358	23.5638	NA		-0.0957782	21.0316	-0.310461	0.761971	0.995216		-0.0379898	20.4757	-0.149176	0.88425	0.99366
PPP1CB	16.7172	16.159	18.1897	NA	16.7369	16.3711	18.5294	NA		-0.190453	17.1172	-0.653574	0.526715	0.928084		-0.036446	16.5399	-0.145727	0.886906	0.99366
XPO7	17.1785	15.3269	17.865	NA	16.8732	15.6465	18.2575	NA		-0.135566	16.8579	-0.446454	0.663868	0.976157		-0.036941	16.0704	-0.145651	0.886964	0.99366
SLC5A6	19.3543	18.0436	17.6108	15.1568	19.5954	17.2832	17.2257	16.2465		-0.0463333	17.5645	-0.148027	0.884763	0.998337		-0.0463333	17.5645	-0.145493	0.887086	0.99366
PRDX6	18.0137	17.1698	17.9438	15.3841	17.6671	17.0197	17.9966	15.6915		0.0341162	17.1108	0.136782	0.893456	0.998337		0.0341162	17.1108	0.139127	0.891991	0.99366
JUP	18.8953	18.6974	17.852	15.8471	18.9637	18.2918	17.7394	16.4399		-0.0356892	17.8408	-0.136589	0.893605	0.998337		-0.0356892	17.8408	-0.137748	0.893054	0.99366
PFN1	18.2897	18.932	17.4031	16.8902	18.1988	18.7525	17.8608	16.5704		0.0331606	17.8622	0.130528	0.898297	0.998337		0.0331606	17.8622	0.132302	0.897254	0.99366
KRT8	24.0214	22.1843	23.3819	20.4426	23.5563	22.8643	22.8303	20.6334		0.0365134	22.4893	0.130466	0.898345	0.998337		0.0365134	22.4893	0.130127	0.898933	0.99366
KTN1	16.3613	16.3455	19.3957	NA	15.6939	16.9588	19.5806	NA		-0.0435964	17.3893	-0.132095	0.897277	0.998337		-0.0349451	16.9429	-0.127739	0.900777	0.99366
TCP1	19.8432	18.5121	20.2993	16.5833	19.4498	17.8407	20.5179	17.5852		-0.0388989	18.8289	-0.128592	0.899797	0.998337		-0.0388989	18.8289	-0.126908	0.901418	0.99366
HSPA8	20.6379	20.5462	20.7529	19.2716	20.7039	20.3102	20.7669	19.3076		0.0299804	20.2871	0.12391	0.903424	0.998337		0.0299804	20.2871	0.126808	0.901495	0.99366
MUC1	18.0999	19.0695	18.2606	16.3002	18.9412	18.5966	18.5332	15.7907		-0.032884	17.949	-0.113844	0.911231	0.998337		-0.032884	17.949	-0.113036	0.912141	0.99366
ITFG3	17.78	17.4519	17.0013	14.7061	17.4106	17.6864	16.1527	15.8325		-0.0357493	16.7527	-0.111742	0.912863	0.998337		-0.0357493	16.7527	-0.109559	0.914831	0.99366
OCLN	19.1729	17.462	NA	14.1488	18.5087	17.82	NA	14.4715		-0.00552641	16.9307	-0.0171686	0.986607	0.998337		0.0290361	17.0166	0.109015	0.915252	0.99366
RHOF	16.7318	15.8798	14.748	NA	16.9035	15.7255	15.259	NA		-0.176116	15.8746	-0.587013	0.568961	0.944397		-0.0265348	15.465	-0.103122	0.919816	0.99366
RAB5A	18.5843	18.0537	16.6824	16.2858	18.706	17.7268	16.6291	16.6455		-0.0253366	17.4142	-0.101312	0.920965	0.998337		-0.0253366	17.4142	-0.102996	0.919913	0.99366
GARS	17.7699	16.3782	19.417	15.2969	16.9697	16.8627	19.8223	NA		-0.0298589	17.5024	-0.0882291	0.931269	0.998337		-0.0280136	17.2295	-0.0994979	0.922623	0.99366
RAB10	20.6788	21.2382	18.8304	19.1236	20.8004	20.9909	18.8902	19.2819		-0.0231085	19.9793	-0.0947667	0.926054	0.998337		-0.0231085	19.9793	-0.0968271	0.924693	0.99366
PACSIN3	18.4079	18.8299	16.9447	14.8234	18.4006	18.3985	16.4774	15.844		-0.0286631	17.2658	-0.0970667	0.924265	0.998337		-0.0286631	17.2658	-0.0960915	0.925263	0.99366
TACSTD2	21.2286	19.6749	20.4077	17.9947	21.2602	20.185	19.6709	18.2954		-0.0263807	19.8397	-0.095825	0.925231	0.998337		-0.0263807	19.8397	-0.0958139	0.925478	0.99366
PLEC	18.7407	15.7712	18.6446	NA	18.4194	16.5773	18.6205	NA		-0.153577	17.7956	-0.476464	0.643	0.972963		-0.0259211	16.9013	-0.0943405	0.926621	0.99366
RPS11	17.3806	15.0625	18.4429	13.6676	17.0411	14.5584	18.8025	14.052		0.0249084	16.1259	0.0937002	0.926883	0.998337		0.0249084	16.1259	0.0942174	0.926716	0.99366
DOPEY2	18.09	15.8263	15.742	NA	17.9253	15.1814	16.218	NA		0.11117	16.4972	0.34744	0.73477	0.995216		0.0243005	15.9863	0.0907001	0.929443	0.99366
CD81	21.9872	18.6299	21.5153	16.9541	22.686	18.6591	20.469	17.1674		0.0262759	19.7585	0.0871032	0.932016	0.998337		0.0262759	19.7585	0.0859925	0.933095	0.99366
VANGL1	18.0003	17.4793	17.3587	15.2875	17.6867	17.0504	17.4254	15.8732		0.0225088	17.0202	0.0848742	0.933752	0.998337		0.0225088	17.0202	0.0853765	0.933573	0.99366
AGRN	18.3939	17.1338	17.5743	16.3822	18.5995	17.0365	16.8285	16.929		0.0226908	17.3597	0.0822719	0.935778	0.998337		0.0226908	17.3597	0.0822394	0.936008	0.99366
IGF1R	17.8682	17.1274	15.4704	14.1188	17.5602	16.7348	15.401	14.9807		-0.0229966	16.1577	-0.0823826	0.935692	0.998337		-0.0229966	16.1577	-0.0822	0.936039	0.99366
ATP1B1	19.7388	20.1881	18.458	18.2954	19.9233	19.928	18.1863	18.5623		0.0201142	19.16	0.0805119	0.937148	0.998337		0.0201142	19.16	0.081866	0.936298	0.99366
DNAJA1	17.4836	15.6023	17.1515	13.1751	17.0596	14.3987	18.0361	14.0299		-0.0279485	15.8671	-0.0799221	0.937608	0.998337		-0.0279485	15.8671	-0.0776693	0.939556	0.99366
PSMD3	19.9859	16.2307	19.8592	14.2255	19.7673	16.3728	19.9112	14.3221		-0.0179993	17.5843	-0.0741205	0.942128	0.998337		-0.0179993	17.5843	-0.0757968	0.94101	0.99366
APEH	15.6108	14.9182	17.1597	17.0297	15.7891	16.4733	17.0014	15.3265		0.032021	16.1636	0.0780058	0.939101	0.998337		0.032021	16.1636	0.074886	0.941718	0.99366
EPHB3	18.2813	17.2526	NA	15.3064	18.6141	16.5989	NA	15.6813		-0.0179713	16.9558	-0.0557978	0.956496	0.998337		0.0197495	17.2347	0.074065	0.942355	0.99366
ITGAV	19.3313	17.9682	18.9577	15.9726	19.5439	18.4805	18.1098	16.1784		-0.0206929	18.0678	-0.0734256	0.942669	0.998337		-0.0206929	18.0678	-0.0731596	0.943059	0.99366
ASS1	17.3205	NA	18.9196	15.2773	17.0142	16.4105	19.2891	15.2074		0.00226571	17.0627	0.00753444	0.994122	0.998337		-0.016484	16.972	-0.0671676	0.947714	0.99366
RHOG	17.1295	15.7923	15.6951	13.8891	17.1298	15.773	15.3983	14.1408		0.0160249	15.6185	0.0651711	0.949104	0.998337		0.0160249	15.6185	0.0664752	0.948252	0.99366
BLVRB	18.4464	17.0193	14.8019	18.1822	18.5724	18.0286	15.5722	NA		-0.635201	17.2319	-2.05105	0.0646717	0.519516		-0.0273828	17.1261	-0.0663383	0.948359	0.99366
RARS	19.0877	15.6568	20.0716	NA	18.7918	15.7908	20.0907	NA		0.0476109	18.2482	0.162036	0.874194	0.998337		0.0157771	17.2462	0.0659857	0.948633	0.99366
EEF2	20.0026	18.8133	21.0072	16.5044	19.8818	18.0262	21.2407	17.1119		0.0167499	19.0735	0.0595162	0.953514	0.998337		0.0167499	19.0735	0.0593126	0.95382	0.99366
ABI1	18.5505	18.2277	17.6294	14.7285	18.1386	17.6915	17.9037	NA		0.224606	17.5529	0.729417	0.48088	0.913142		0.0159618	17.2761	0.0578644	0.954947	0.99366
PSMA3	19.6766	21.0896	17.6171	22.0203	19.3674	20.8055	19.0422	21.1067		0.0204506	20.0907	0.0589738	0.953937	0.998337		0.0204506	20.0907	0.0573554	0.955342	0.99366
CYFIP1	18.655	18.8207	19.5365	15.2875	18.6118	18.632	19.4195	15.582		0.013573	18.0681	0.0553285	0.956781	0.998337		0.013573	18.0681	0.0564623	0.956037	0.99366
SERINC5	19.8795	19.9805	17.1485	16.9174	20.3857	20.1746	15.8893	17.5453		-0.0172565	18.4901	-0.0534158	0.958274	0.998337		-0.0172565	18.4901	-0.052317	0.959261	0.99366
CORO1B	17.4363	16.5996	15.3888	13.4885	17.1695	16.4841	NA	13.8815		-0.00354697	15.7783	-0.0117877	0.990805	0.998337		-0.0126215	15.7346	-0.0514229	0.959957	0.99366
YWHAG	19.3996	19.3678	18.1522	17.9675	19.4115	19.526	17.9364	17.9649		0.0120883	18.7157	0.0498449	0.961061	0.998337		0.0120883	18.7157	0.0509861	0.960297	0.99366
MYO1B	19.8482	18.1189	19.8245	15.7738	20.0121	17.8316	19.7395	16.0305		-0.0120588	18.3974	-0.0487825	0.96189	0.998337		-0.0120588	18.3974	-0.0497061	0.961292	0.99366
VAT1	16.2889	16.7802	16.7985	14.5699	16.4739	15.7953	17.2996	14.8135		0.013824	16.1025	0.0475474	0.962854	0.998337		0.013824	16.1025	0.0471676	0.963268	0.99366
MTHFD1	18.6237	17.2044	19.7703	15.0381	18.084	16.9283	19.9611	15.6126		0.0125906	17.6528	0.0467553	0.963472	0.998337		0.0125906	17.6528	0.0469134	0.963465	0.99366
SLC44A1	20.7147	19.0927	19.5619	16.5505	20.5067	18.9847	19.6202	16.8512		-0.0107692	18.9853	-0.043815	0.965768	0.998337		-0.0107692	18.9853	-0.0446955	0.965191	0.99366
ERBB2	17.6186	16.7039	14.668	NA	17.3404	16.9517	14.6278	NA		0.0235188	16.3184	0.0794943	0.938057	0.998337		-0.0106838	15.853	-0.0443002	0.965499	0.99366
RAB1B	21.1004	NA	19.4592	16.228	20.7897	NA	19.6685	16.474		-0.0482137	18.9533	-0.161443	0.87465	0.998337		-0.0102603	18.953	-0.0420434	0.967255	0.99366
KRT19	23.4827	21.6348	23.6079	20.2271	23.1876	22.4586	22.9888	20.2776		0.00997517	22.2332	0.035014	0.97264	0.998337		0.00997517	22.2332	0.0348327	0.972869	0.99366
ATP2B1	19.8469	19.3055	18.453	17.5842	19.8911	19.0099	18.5737	17.7464		-0.00787847	18.8013	-0.0321557	0.974873	0.998337		-0.00787847	18.8013	-0.0328229	0.974433	0.99366
CNP	17.755	17.2499	17.4876	14.0998	17.7466	17.0201	17.3325	14.4612		0.00798874	16.6441	0.0321794	0.974854	0.998337		0.00798874	16.6441	0.0327609	0.974482	0.99366
EIF3L	18.9387	15.4194	18.2701	NA	19.2209	14.9017	18.6055	NA		-0.0333223	17.5594	-0.106938	0.91675	0.998337		-0.00839062	16.7092	-0.0327592	0.974483	0.99366
GRB2	16.7686	17.2443	15.823	NA	17.3074	17.3523	15.174	NA		0.000726405	16.6116	0.0022406	0.998252	0.998337		0.00861645	16.2732	0.0321557	0.974953	0.99366
CTNNA1	20.6961	19.1701	19.7216	17.8197	20.5552	19.238	19.4837	18.0996		0.00773436	19.348	0.0314094	0.975456	0.998337		0.00773436	19.348	0.0320287	0.975052	0.99366
VPS36	17.4072	15.8229	15.2149	NA	17.4882	16.0843	14.7798	NA		0.0308927	16.1329	0.102288	0.920356	0.998337		0.0076042	15.642	0.0308117	0.975999	0.99366
PPP1CA	19.2069	16.3222	19.8863	NA	18.9765	16.3474	20.0473	NA		0.0147525	18.4644	0.0503847	0.960713	0.998337		-0.00692698	17.3177	-0.0291338	0.977306	0.99366
IGSF8	19.8974	18.2426	18.0378	15.793	20.2475	18.0575	17.0575	16.6419		-0.00838318	17.9969	-0.0271447	0.978788	0.998337		-0.00838318	17.9969	-0.0267219	0.979184	0.99366
SCARB1	17.9632	17.6292	NA	17.2005	17.8689	19.4814	15.1069	17.0123		-0.523238	17.466	-1.29529	0.221554	0.764006		0.0117005	17.3732	0.0261677	0.979616	0.99366
ATP1A1	21.0305	21.2138	20.5219	19.3743	21.259	21.0581	20.186	19.6569		-0.00485572	20.5376	-0.0193597	0.98487	0.998337		-0.00485572	20.5376	-0.0196704	0.984676	0.99646
TUBB4B;TUBB4A	20.5351	19.3951	NA	16.9686	20.4731	18.9677	NA	17.5338		-0.0252903	18.9789	-0.0805751	0.937217	0.998337		-0.00403773	19.0559	-0.0156365	0.987819	0.99646
ARF3;ARF1	19.5378	19.7511	NA	16.9177	19.7573	19.961	NA	16.7099		-0.0738579	18.7725	-0.250498	0.806786	0.995216		0.00379319	18.6732	0.0156056	0.987843	0.99646
SND1	16.2094	15.952	17.9563	13.5401	16.5507	15.3462	18.2971	13.4495		0.00356888	15.9127	0.013497	0.989452	0.998337		0.00356888	15.9127	0.0135837	0.989418	0.99646
KRT18	23.0366	22.1584	23.1459	20.6631	22.9662	22.9605	22.5091	20.5594		0.00222911	22.2499	0.00791225	0.993816	0.998337		0.00222911	22.2499	0.00788397	0.993858	0.998594
WDR1	18.1774	17.5873	19.0428	14.5998	18.4437	16.8917	19.4796	14.5863		0.00148828	17.3511	0.00551693	0.995688	0.998337		0.00148828	17.3511	0.005534	0.995689	0.998594
TSG101	20.8418	19.1787	19.4532	16.0044	20.9222	18.8432	18.8578	16.851		0.00100731	18.869	0.00351828	0.99725	0.998337		0.00100731	18.869	0.00349761	0.997275	0.998594
TMED10	16.4833	14.7698	15.4348	NA	15.7925	14.7344	17.0111	NA		-0.283333	15.7043	-0.697018	0.500152	0.928084		0.000681578	15.4193	0.00180454	0.998594	0.998594

## Sheet: Wt vs KO CD9
															Analysis without missing values						Analysis with imputation of missing values
Gene name	LFQ_CD9KO_1	LFQ_CD9KO_2	LFQ_CD9KO_3	LFQ_CD9KO_4	LFQ_CD9KO_5	LFQ_CD9KO_6	LFQ_WT_1	LFQWT_2	LFQ_WT_3	LFQWT_4	LFQ_WT_5	LFQ_WT_6		logFC	AveExpr	t	P.Value	adj.P.Val		logFC.imp	AveExpr.imp	t.imp	P.Value.imp	adj.P.Val.imp
CD9	17.2688	17.0289	NA	13.3316	14.937	16.9525	22.586	22.8316	21.1191	21.2511	21.6984	23.0817		-6.38599	19.2806	-19.2984	6.6412e-09	3.36709e-06		-5.7061	19.2416	-10.5196	4.93693e-07	0.000250302
CD63	19.3914	19.9671	18.3931	19.0003	18.7514	19.7375	18.7261	19.7055	17.563	17.2199	17.8461	18.8281		0.892001	18.7608	4.58566	0.000896018	0.227141		0.892001	18.7608	4.538	0.000872995	0.221304
FN1	18.5284	18.0115	17.3202	16.336	17.3825	16.0474	17.5867	17.0841	15.9856	15.0942	16.9275	16.1567		0.798551	16.8717	3.92653	0.00261189	0.264845		0.798551	16.8717	3.89554	0.00255244	0.330047
ANXA4	19.0725	19.881	17.6709	17.9009	17.0791	17.984	19.6793	20.3579	18.6065	18.4014	17.3707	18.6587		-0.580995	18.5552	-3.93743	0.00256494	0.264845		-0.580995	18.5552	-3.81419	0.00293432	0.330047
TAGLN2	NA	15.7357	16.6093	NA	15.9885	16.1744	13.8812	14.1247	15.8586	NA	15.7521	15.635		0.784403	15.5288	3.09228	0.013905	0.374487		0.797035	15.4329	3.70858	0.00352025	0.330047
ANXA11	19.987	19.829	19.2844	17.1705	17.711	18.7281	20.5425	19.8856	20.222	18.0353	18.3977	19.2286		-0.600309	19.0851	-3.7256	0.00365848	0.309142		-0.600309	19.0851	-3.63801	0.0039781	0.330047
APLP2	19.0194	NA	16.4061	14.2865	16.4705	NA	18.651	16.1176	14.4185	12.8802	15.9744	NA		1.06461	16.0249	3.62986	0.00610794	0.374487		0.84137	16.0714	3.52047	0.0048818	0.330047
MUC1	19.378	19.9132	18.9023	16.6039	17.6462	18.1246	18.9412	18.5966	18.5332	15.7907	17.6274	16.5417		0.756255	18.0499	3.50032	0.00536572	0.374487		0.756255	18.0499	3.4835	0.00520784	0.330047
ANXA6	18.9762	18.5237	18.3329	15.9914	16.3103	16.7773	19.8245	19.0269	19.1702	16.9482	16.6403	16.7367		-0.57253	17.7716	-3.32176	0.00729309	0.374487		-0.57253	17.7716	-3.26095	0.0077021	0.433885
FBP1	17.6731	16.2804	19.647	15.2218	17.5168	16.1011	17.8116	15.9665	18.6099	14.2689	17.0622	15.083		0.60636	16.7702	3.18804	0.00919223	0.374487		0.60636	16.7702	3.15062	0.00936203	0.436337
ANXA7	NA	20.0211	17.6682	16.9042	17.7753	18.322	NA	20.3535	18.8098	17.7881	18.2163	18.6195		-0.619303	18.4478	-3.27475	0.00901777	0.374487		-0.548799	18.688	-3.14434	0.00946688	0.436337
SPTBN1	20.5106	18.6115	20.016	17.0192	19.173	18.2596	19.905	18.3403	19.473	15.1495	18.6175	18.1141		0.665087	18.5991	3.02185	0.0122736	0.374487		0.665087	18.5991	3.00999	0.0120161	0.470124
CPNE1	17.3899	16.9876	16.6561	13.5398	15.4592	15.1144	18.3218	16.8585	18.3167	15.0916	16.2129	14.9666		-0.770217	16.2429	-2.97127	0.013406	0.374487		-0.770217	16.2429	-2.97912	0.0126939	0.470124
ITGA6	17.771	15.07	NA	13.8107	15.4621	14.8836	18.3791	16.2837	NA	14.2848	15.5923	15.4115		-0.590796	15.6949	-3.07217	0.012593	0.374487		-0.522928	15.7486	-2.96163	0.0130947	0.470124
CD81	23.1735	19.1557	20.6429	17.9384	20.8314	20.4871	22.686	18.6591	20.469	17.1674	20.5298	20.0692		0.441407	20.1508	3.02574	0.0121908	0.374487		0.441407	20.1508	2.92771	0.013909	0.470124
TSPAN14	20.203	19.9978	17.2185	17.0184	18.2284	19.3097	20.0445	18.8267	15.5864	NA	17.872	18.9871		0.728159	18.4811	3.00684	0.014034	0.374487		0.63556	18.3449	2.88044	0.0151293	0.470981
GPRC5A	19.1764	18.5155	17.3458	16.5176	14.8511	17.2523	18.9911	16.4541	17.0673	14.4318	14.8546	16.7407		0.853194	16.8499	2.82007	0.0174594	0.419782		0.853194	16.8499	2.84046	0.016245	0.470981
CPNE3	19.4836	19.1052	18.2461	16.491	18.1557	17.8509	20.0833	19.385	19.6232	17.4053	18.4415	17.787		-0.565492	18.5048	-2.85064	0.0165509	0.419566		-0.565492	18.5048	-2.82422	0.0167212	0.470981
IGSF8	20.8099	18.6525	18.0198	16.5737	17.9369	19.2285	20.2475	18.0575	17.0575	16.6419	17.5941	18.8525		0.461713	18.306	2.79583	0.0182154	0.419782		0.461713	18.306	2.73562	0.0195765	0.517473
SLC7A2	18.4412	18.1855	16.036	16.5421	18.0689	17.1419	18.8276	18.4873	17.0778	16.5369	18.3083	18.0431		-0.477576	17.6414	-2.70376	0.0213979	0.44786		-0.477576	17.6414	-2.65898	0.0224341	0.517473
AP2A2	16.7803	15.1577	16.8641	NA	16.4342	NA	16.2635	15.1074	15.5175	NA	16.2229	14.2315		0.531264	15.8421	2.11692	0.0653615	0.622789		0.501901	15.5229	2.64496	0.0229999	0.517473
WWP2	16.6862	15.2678	14.8556	NA	16.1358	15.3496	17.257	15.8644	15.1591	NA	16.2629	15.7893		-0.407523	15.8628	-2.47419	0.0341737	0.493599		-0.392108	15.6091	-2.64157	0.0231389	0.517473
ARF6	19.463	18.8809	18.559	15.874	17.8896	18.4444	19.2429	18.0298	17.713	15.7672	17.8929	17.6454		0.469942	17.9502	2.66986	0.0227042	0.44786		0.469942	17.9502	2.625	0.02383	0.517473
DNPEP	18.3094	18.3612	17.7006	16.3791	17.9321	16.4517	18.0114	17.8686	16.7087	15.9583	17.9415	16.0455		0.433329	17.3057	2.66327	0.0229672	0.44786		0.433329	17.3057	2.60276	0.0247893	0.517473
SLC7A5	21.4743	20.3402	19.2307	20.7671	20.1238	20.5144	21.6906	21.6327	19.8061	22.3032	19.6736	21.1288		-0.630754	20.7238	-2.58533	0.0263176	0.493599		-0.630754	20.7238	-2.58647	0.0255164	0.517473
VASN	15.8949	15.1182	16.893	16.0872	15.3336	NA	15.4475	14.8668	15.4064	15.1256	15.476	NA		0.600917	15.5649	2.49396	0.0330614	0.493599		0.541682	15.5193	2.52758	0.028324	0.539227
LYPD3	19.4474	18.9102	NA	15.3557	15.4067	16.1066	18.7264	18.0179	NA	14.4246	15.3889	15.6085		0.612044	16.7393	3.23852	0.00957027	0.374487		0.478978	16.7847	2.51441	0.0289923	0.539227
DAG1	15.9156	15.214	15.8421	NA	14.6846	15.1624	15.8764	15.304	13.98	NA	14.189	14.6103		0.571789	15.0778	2.09376	0.0643555	0.622789		0.589713	14.9215	2.48265	0.0306685	0.539227
NCAM2	18.5195	18.5488	17.4702	16.4619	16.8877	17.2161	19.1362	19.3839	17.5023	16.4415	17.0813	18.3605		-0.466896	17.7508	-2.46575	0.0324191	0.493599		-0.466896	17.7508	-2.43614	0.0332945	0.539227
ITFG3	17.1351	16.8193	15.7728	15.2249	15.62	17.4358	17.4106	17.6864	16.1527	15.8325	15.6564	17.6303		-0.393491	16.5314	-2.47838	0.0317138	0.493599		-0.393491	16.5314	-2.41708	0.0344331	0.539227
RPL12	17.4055	16.4249	18.4619	14.6778	17.5995	15.6502	17.2158	15.6455	17.14	14.6712	17.7006	14.8295		0.502848	16.4519	2.42879	0.0345717	0.493599		0.502848	16.4519	2.41192	0.0347474	0.539227
PLSCR3;TMEM256-PLSCR3	19.962	18.3733	18.9819	16.8076	17.0997	17.6203	20.6795	19.5929	18.9193	16.8061	17.4152	18.2339		-0.467012	18.3743	-2.43652	0.0341103	0.493599		-0.467012	18.3743	-2.40906	0.034923	0.539227
MUC5B	17.4759	18.648	NA	15.4769	14.9134	16.5002	17.0404	18.6019	NA	15.4842	13.2458	15.2643		0.675531	16.2651	2.53731	0.0307468	0.493599		0.578951	16.3122	2.40623	0.0350976	0.539227
QSOX1	17.9383	17.7485	18.2139	16.4252	15.9547	16.616	17.8032	17.2326	16.0986	14.016	15.6904	17.0953		0.826756	16.7361	2.3297	0.041056	0.520384		0.826756	16.7361	2.3547	0.03843	0.546642
PTPRG	16.5789	16.2341	16.5796	13.8278	14.7104	14.6647	16.5261	15.5011	15.9426	NA	14.6238	13.8787		0.45906	15.3698	2.45908	0.0350484	0.493599		0.400786	15.2322	2.35044	0.0387189	0.546642
MYOF	17.1265	17.8028	17.3009	15.3516	18.1082	16.4852	17.5489	18.3648	17.7767	16.4344	18.0806	16.4863		-0.419432	17.2389	-2.36754	0.0384505	0.499857		-0.419432	17.2389	-2.32882	0.0402169	0.546642
SLC29A2	17.228	15.3811	14.8924	13.9998	15.4026	15.3306	17.2695	NA	15.2533	14.5637	15.3921	16.2752		-0.380053	15.5444	-1.9752	0.078182	0.622789		-0.392954	15.5689	-2.30104	0.0422246	0.546642
ABCA12	17.7116	18.0865	17.1516	NA	14.7574	15.9439	17.7448	17.0651	16.8956	NA	13.8689	14.6852		0.678267	16.3911	3.06537	0.0127355	0.374487		0.514317	16.0924	2.29792	0.0424566	0.546642
VPS36	16.7299	15.37	15.0366	NA	14.2779	15.1958	17.4882	16.0843	14.7798	NA	14.9329	15.7137		-0.477742	15.5609	-2.42315	0.0372192	0.496582		-0.412967	15.3473	-2.29585	0.0426102	0.546642
GLG1	18.1566	16.5318	15.5114	16.2271	16.6479	15.611	18.0399	15.9114	14.7331	14.1909	16.9224	15.3026		0.597591	16.1489	2.27933	0.0447902	0.528108		0.597591	16.1489	2.28623	0.0433344	0.546642
GPR126	18.5542	17.616	15.425	14.9392	17.5148	15.6724	17.9256	16.8612	NA	14.0855	17.0643	14.1625		0.839497	16.3473	4.32256	0.00172273	0.264845		0.570476	16.335	2.27485	0.0442058	0.546642
MYO6	17.0744	15.6426	17.558	13.1669	15.5742	15.3982	17.7914	15.5	17.8509	14.0382	15.9013	15.6533		-0.386801	15.9291	-2.29376	0.0436883	0.528108		-0.386801	15.9291	-2.24805	0.0463258	0.559218
MYH14	17.3001	13.7661	17.3921	NA	17.3568	16.1262	17.4857	15.1234	17.6243	NA	17.9301	16.1655		-0.47749	16.627	-2.18789	0.0550796	0.588466		-0.42975	16.2044	-2.20999	0.0495046	0.57718
KARS	16.8086	14.9411	17.4564	NA	17.8861	14.7636	16.3168	14.0626	17.5048	NA	17.7891	14.5008		0.336361	16.203	1.79549	0.104587	0.643024		0.369506	15.8387	2.20051	0.0503276	0.57718
IQGAP1	18.2346	18.2118	18.2927	16.3922	17.6722	17.3111	18.5618	17.5759	17.946	15.2305	16.8738	17.2499		0.446115	17.4627	2.20855	0.0505968	0.583013		0.446115	17.4627	2.19031	0.051229	0.57718
FREM2	18.4941	18.4308	17.3518	17.255	18.6341	16.3999	17.3439	17.918	15.7217	16.2703	18.2393	17.3825		0.615004	17.4535	2.13619	0.057277	0.592641		0.615004	17.4535	2.1488	0.0550558	0.60198
EIF3C;EIF3CL	18.1847	15.4335	17.7196	NA	18.9829	16.2211	18.6938	15.4668	18.0895	13.7903	18.9396	16.6509		-0.259764	17.1066	-1.5225	0.160649	0.731617		-0.355266	16.7609	-2.14021	0.0558806	0.60198
UGP2	17.1319	17.2956	16.8871	16.6291	17.1961	15.8136	16.6236	16.9106	15.1555	16.8911	17.217	15.1316		0.504007	16.5736	2.11936	0.0589469	0.594521		0.504007	16.5736	2.11816	0.0580528	0.60198
KTN1	14.1021	15.5107	19.87	NA	17.9098	17.4144	15.6939	16.9588	19.5806	NA	17.7322	17.6846		-0.568645	17.2457	-1.87754	0.0916384	0.626464		-0.555152	16.8289	-2.1169	0.0581795	0.60198
EZR	19.6552	19.0305	19.2861	15.7262	18.3488	18.0712	19.6981	18.4445	18.852	15.645	17.8295	17.6887		0.326732	18.1896	2.15238	0.0557128	0.588466		0.326732	18.1896	2.09069	0.0608709	0.608669
OCLN	18.3465	17.2085	15.919	14.3868	15.2044	15.8692	18.5087	17.82	NA	14.4715	16.0255	16.8414		-0.530382	16.4183	-2.75602	0.0213205	0.44786		-0.400637	16.356	-2.08731	0.0612271	0.608669
TPR	17.1915	15.9345	19.8531	NA	19.0881	17.8971	17.7575	16.1549	19.9572	NA	19.192	18.1582		-0.251092	18.1184	-1.53011	0.158781	0.731617		-0.314208	17.581	-2.04478	0.0658712	0.61715
TPP2	18.6016	17.188	17.0413	17.4198	17.7205	14.8283	18.6517	17.7209	17.6031	17.5823	17.9424	15.1502		-0.308501	17.2875	-2.1109	0.0598039	0.594521		-0.308501	17.2875	-2.04288	0.0660865	0.61715
CNNM4	17.9304	16.3278	16.152	12.8049	15.3135	14.9526	18.0876	16.0739	17.2228	NA	15.1766	15.518		-0.28053	15.96	-1.26857	0.234982	0.774739		-0.488245	15.8243	-2.03546	0.0669334	0.61715
LTBP1	16.6628	15.2232	15.1981	14.737	16.3186	15.2969	16.0153	15.2859	14.0193	NA	15.7016	15.5422		0.427066	15.4546	1.86719	0.0931858	0.626464		0.408649	15.3684	2.03532	0.0669493	0.61715
ACTB	22.9051	22.4537	23.1022	20.818	19.342	22.5224	22.9034	23.2492	23.3065	21.2409	NA	22.3597		-0.251654	22.2003	-1.32963	0.214873	0.774739		-0.376443	22.0455	-2.00128	0.0709635	0.624267
NCSTN	17.472	17.2685	NA	15.1624	15.4624	16.5159	17.255	18.1249	NA	16.0871	15.6418	16.8169		-0.408907	16.5807	-1.96208	0.0798754	0.622789		-0.369361	16.5341	-1.99012	0.0723286	0.624267
ATP2B4	16.7428	16.8144	16.0306	14.8888	15.5044	16.3744	17.6388	16.4435	16.3978	15.5894	15.8071	16.6787		-0.366644	16.2426	-2.01635	0.0702215	0.622789		-0.366644	16.2426	-1.98693	0.0727233	0.624267
FLNB	19.3012	19.361	19.8838	19.1663	19.7428	18.0886	18.7211	18.8845	19.2148	18.718	19.2142	18.598		0.365519	19.0745	2.00729	0.0713043	0.622789		0.365519	19.0745	1.97819	0.0738138	0.624267
EIF3E	16.6084	14.5959	17.2125	13.6789	18.1652	15.808	17.1268	NA	18.0062	13.7874	17.9788	16.1942		-0.324089	16.2875	-1.70926	0.119998	0.682125		-0.331339	16.1771	-1.96839	0.0750554	0.624267
ITCH	17.1078	15.8578	15.7785	NA	15.5634	15.7291	17.6931	15.5324	16.3453	NA	16.0417	15.6786		-0.250926	16.1328	-1.28003	0.231093	0.774739		-0.383983	15.8653	-1.96335	0.075702	0.624267
SDCBP	22.3902	20.6367	20.0955	18.6756	20.8068	20.3272	22.4319	19.8696	19.81	18.3494	20.8354	19.6542		0.330239	20.3235	2.00167	0.0719838	0.622789		0.330239	20.3235	1.95841	0.0763404	0.624267
ARPC4;ARPC4-TTLL3	17.7451	17.6985	19.3954	14.9766	17.661	16.5704	17.9591	16.2353	17.5802	15.4862	17.4883	15.9065		0.565238	17.0585	1.92113	0.0824196	0.622789		0.565238	17.0585	1.93361	0.0796206	0.627221
PTGFRN	22.2037	21.47	20.803	18.8933	20.6759	21.2596	22.4178	21.6795	21.0521	19.3496	20.7902	21.6974		-0.280185	21.0243	-2.00659	0.0713889	0.622789		-0.280185	21.0243	-1.93271	0.0797428	0.627221
RHOG	16.6684	15.8066	14.6115	13.5516	15.1097	14.8667	17.1298	15.773	15.3983	14.1408	14.9003	15.2867		-0.335722	15.2703	-1.95259	0.0781862	0.622789		-0.335722	15.2703	-1.91649	0.0819612	0.627221
PTPRK	17.7935	17.1857	16.9715	17.2826	17.2844	16.2018	17.8213	17.2785	15.2832	16.4928	16.7869	16.312		0.457484	16.8912	1.90439	0.0847583	0.622789		0.457484	16.8912	1.90408	0.0836983	0.627221
F11R	19.196	16.9463	16.7897	15.8868	16.8863	16.3598	19.1947	18.4455	17.4854	15.9641	16.7638	16.7		-0.414773	17.2182	-1.90682	0.0844151	0.622789		-0.414773	17.2182	-1.89828	0.084522	0.627221
IGF2R	15.6222	16.4448	16.9831	14.3254	17.2031	NA	14.8254	16.8601	16.6286	13.7312	16.7395	NA		0.358771	15.9363	1.74944	0.112575	0.656042		0.342724	15.8995	1.89096	0.0855715	0.627221
DIP2C	15.876	14.5414	15.0269	NA	14.8154	16.3435	16.2465	15.7158	15.5445	NA	14.8674	16.3039		-0.414967	15.5281	-1.98867	0.0764789	0.622789		-0.354965	15.3151	-1.88497	0.0864386	0.627221
THBS1	20.7849	18.0532	20.4945	19.4469	21.2826	20.4403	20.3369	17.688	19.8734	18.7917	21.2274	20.6731		0.31869	19.9244	1.92059	0.0824945	0.622789		0.31869	19.9244	1.87994	0.0871737	0.627221
VPS4A	19.0248	18.9879	17.4549	NA	17.647	18.1408	19.2667	17.5737	17.284	NA	17.5551	16.9223		0.530717	17.9857	2.00715	0.0742002	0.622789		0.444933	17.7277	1.87544	0.0878357	0.627221
AGRN	19.7199	17.3452	16.8148	17.8994	18.3644	16.5755	18.5995	17.0365	16.8285	16.929	17.8295	17.0593		0.406165	17.5835	1.87147	0.0895376	0.626464		0.406165	17.5835	1.86289	0.0897083	0.629894
YES1	17.3809	17.2758	16.5458	15.1253	15.4106	17.3192	17.7014	18.2043	17.1782	15.6587	15.305	17.0695		-0.343237	16.6812	-1.8555	0.0919448	0.626464		-0.343237	16.6812	-1.8305	0.0947083	0.629894
MDH1	17.7322	17.9737	17.643	15.6905	17.8387	16.7614	17.864	17.6739	16.49	16.0664	17.0839	16.1508		0.385073	17.0807	1.83505	0.0951151	0.626464		0.385073	17.0807	1.82358	0.0958099	0.629894
PTK7	17.4521	16.2564	15.4139	15.1137	15.3919	16.3039	17.4337	17.5993	15.6235	15.3554	15.2179	16.9657		-0.377254	16.1773	-1.83487	0.0951434	0.626464		-0.377254	16.1773	-1.82146	0.0961499	0.629894
PRMT5	16.1251	15.3354	18.0627	14.5251	17.3864	14.9427	15.7005	14.8631	17.8845	NA	17.6148	14.5439		0.249096	16.0895	1.41459	0.189312	0.740647		0.290114	15.9178	1.81654	0.0969421	0.629894
RAB10	20.4023	20.5789	18.9367	18.7536	17.4875	19.9388	20.8004	20.9909	18.8902	19.2819	17.3769	20.5187		-0.293558	19.4964	-1.85504	0.0920151	0.626464		-0.293558	19.4964	-1.80864	0.0982262	0.629894
CACYBP	16.1252	15.129	17.7358	NA	16.1289	14.6779	16.8065	15.273	18.2597	NA	16.185	14.7614		-0.297756	16.1082	-1.69658	0.122433	0.682125		-0.282417	15.7019	-1.7973	0.100098	0.629894
AARS	17.748	15.9871	19.5869	15.3494	18.9897	16.6966	17.8374	16.9501	19.8637	16.1528	18.7178	16.8664		-0.338424	17.5622	-1.80555	0.0998654	0.640909		-0.338424	17.5622	-1.78272	0.102552	0.629894
SPTAN1	20.1122	18.7577	20.0926	16.8694	19.4695	17.6726	19.25	19.0247	19.3526	15.3594	18.979	18.275		0.455569	18.6012	1.77461	0.105079	0.643024		0.455569	18.6012	1.7787	0.103239	0.629894
CCAR2	18.6676	15.4529	19.466	NA	18.5092	16.8579	18.5049	16.3203	19.2561	NA	18.534	17.3442		-0.201211	17.8913	-0.981155	0.35099	0.834062		-0.404727	17.4113	-1.77849	0.103274	0.629894
EIF2S1	15.4219	13.9974	17.388	NA	17.9672	16.7694	16.2739	16.4708	17.5675	NA	17.832	16.6145		-0.642936	16.6303	-1.80658	0.102742	0.643024		-0.553857	16.1474	-1.77263	0.104283	0.629894
IST1	19.5655	19.6549	18.4586	16.6118	16.9649	19.5888	19.4984	19.7429	17.8427	16.3512	16.7046	19.0153		0.281549	18.3333	1.81456	0.0983919	0.639547		0.281549	18.3333	1.7661	0.105417	0.629894
DNM2	16.6026	15.4799	19.0786	NA	17.8521	15.7335	16.6979	14.8449	19.0066	NA	17.5614	13.9792		0.531345	16.6837	2.01099	0.0737356	0.622789		0.42407	16.2894	1.75905	0.106652	0.629894
TSPAN15	19.1395	17.6315	16.1069	15.431	17.0649	17.4585	19.0816	16.2925	16.555	14.4225	17.029	17.0125		0.406568	16.9354	1.75801	0.107976	0.644048		0.406568	16.9354	1.75498	0.107372	0.629894
SORL1	NA	16.071	16.0141	NA	17.4659	14.8531	11.5231	15.7837	15.5843	NA	17.2689	15.2652		0.125492	15.5366	0.587466	0.572268	0.866089		0.754035	15.3904	1.75222	0.107863	0.629894
TAOK3	15.0504	15.2383	15.0044	NA	14.5132	15.8534	15.0145	15.2048	14.6133	NA	14.3066	15.495		0.205126	15.0294	1.26365	0.236667	0.774739		0.265832	14.8309	1.75071	0.108133	0.629894
HMGCS1	15.4314	14.2753	16.7576	NA	17.3449	15.5399	15.8221	15.3104	17.391	NA	17.1896	15.9415		-0.461107	16.1004	-2.31344	0.0447015	0.528108		-0.339364	15.8069	-1.74403	0.109331	0.629894
TACSTD2	21.023	19.4846	19.427	18.0348	18.6902	19.591	21.2602	20.185	19.6709	18.2954	18.5493	19.9036		-0.268955	19.5096	-1.74662	0.110007	0.648528		-0.268955	19.5096	-1.6988	0.117765	0.667673
TMEM2	17.6239	16.8695	16.7	16.0368	16.6168	17.2567	18.3124	17.8826	16.5236	16.1031	16.4522	17.8198		-0.331651	17.0165	-1.71318	0.116169	0.669292		-0.331651	17.0165	-1.69489	0.118522	0.667673
STX4	18.2493	18.4065	18.8327	16.4226	17.0517	17.9631	18.678	19.0518	19.3081	16.7567	16.6769	18.15		-0.282609	17.9623	-1.6852	0.121564	0.682125		-0.282609	17.9623	-1.65091	0.127329	0.701184
2002-09-01	17.2784	15.6652	18.7485	NA	17.4397	15.1877	17.2012	14.7353	18.4919	NA	17.8112	14.2215		0.37165	16.6781	1.63294	0.135338	0.727725		0.330202	16.2598	1.63928	0.129752	0.701184
SNX27	16.1797	NA	17.5056	NA	17.3134	15.3186	16.3518	13.3794	17.6163	NA	17.3566	14.5266		0.116517	16.172	0.512613	0.621365	0.878609		0.390363	15.6657	1.63584	0.130477	0.701184
DOPEY2	17.6813	15.835	16.5749	NA	16.6637	15.8665	17.9253	15.1814	16.218	NA	16.3146	15.1528		0.365857	16.3414	1.92574	0.0847459	0.622789		0.288263	16.1167	1.63239	0.131207	0.701184
HIST1H4A	16.2786	16.9159	18.9584	14.6515	19.0441	19.1677	16.2422	16.5498	19.4657	18.1374	19.9459	18.8271		-0.691956	17.8487	-1.59921	0.139568	0.727725		-0.691956	17.8487	-1.6213	0.13358	0.701184
FAS	15.6576	15.0124	14.7927	14.5132	13.7932	14.5505	16.4813	15.8161	15.4026	NA	13.5356	14.7945		-0.44477	14.9409	-2.18215	0.0556065	0.588466		-0.321542	14.8807	-1.62102	0.13364	0.701184
ABCC1	15.4495	15.5414	NA	NA	14.7688	NA	15.8182	14.7101	NA	13.4144	14.085	14.2827		0.382178	14.7587	1.28188	0.238381	0.774739		0.296415	14.751	1.60252	0.137683	0.701184
PGD	16.7483	16.444	17.2822	14.4504	17.9521	16.2854	17.2666	17.3804	17.0631	15.1463	17.8824	16.2649		-0.306863	16.6805	-1.6207	0.13486	0.727725		-0.306863	16.6805	-1.60123	0.13797	0.701184
CDH1	17.7716	18.2156	17.026	14.7474	16.1984	16.053	18.3497	19.7563	17.1561	14.4769	16.3661	16.0655		-0.359779	16.8486	-1.59745	0.139961	0.727725		-0.359779	16.8486	-1.59285	0.139839	0.701184
PRDX2	18.2691	17.5946	19.0265	13.8553	17.4786	16.7776	18.138	18.3443	18.6965	15.695	17.4607	17.1558		-0.414756	17.3743	-1.58092	0.14369	0.727725		-0.414756	17.3743	-1.58574	0.141444	0.701184
HSP90AA1	20.4619	19.8414	21.4846	18.0911	21.7598	18.7918	20.6372	20.478	21.398	18.5953	21.8474	18.9828		-0.251353	20.1974	-1.62948	0.132976	0.727725		-0.251353	20.1974	-1.58512	0.141585	0.701184
PPFIA1	15.6553	14.9372	15.7481	NA	15.2473	14.6083	16.1764	14.7344	14.0765	NA	14.5828	14.7791		0.369394	15.0545	1.26531	0.236097	0.774739		0.401649	14.9386	1.58194	0.142308	0.701184
ANXA3	15.6505	16.4957	14.7465	14.604	13.5461	14.4048	16.3321	16.1905	16.1054	15.0263	13.1663	14.7846		-0.359604	15.0877	-1.58538	0.142675	0.727725		-0.359604	15.0877	-1.58132	0.14245	0.701184
EEF1D	14.7023	15.1111	16.7996	NA	16.7871	NA	16.0016	15.8618	16.9887	NA	16.7922	15.5125		-0.56103	16.0619	-2.22016	0.0554641	0.588466		-0.33524	15.726	-1.57249	0.144477	0.704328
FLOT2	19.1894	17.5257	17.0107	15.0656	15.9211	17.7186	19.2611	17.8376	17.0219	15.9419	15.8162	18.1556		-0.267192	17.2055	-1.58875	0.141912	0.727725		-0.267192	17.2055	-1.55677	0.148149	0.71535
SLC9A3R1	17.9972	17.8989	16.3189	15.9583	17.393	17.9767	17.83	18.7572	16.326	16.3901	17.4543	18.3995		-0.26903	17.3917	-1.57533	0.144971	0.727725		-0.26903	17.3917	-1.54543	0.150849	0.721513
ATRN	16.5979	16.4803	NA	15.4428	14.3402	14.6264	16.5528	16.3343	NA	14.293	13.9897	14.7515		0.313228	15.3409	1.47772	0.172048	0.731617		0.284401	15.3912	1.51601	0.158052	0.743575
SLC29A1	17.0884	16.773	15.4914	14.9278	15.4504	16.3452	17.3471	17.2906	15.1596	15.2728	15.6257	16.8837		-0.25058	16.138	-1.55073	0.150727	0.731617		-0.25058	16.138	-1.51464	0.158395	0.743575
KIF23	18.1068	15.606	15.7603	13.5474	16.4793	16.9067	18.0871	15.6157	15.4387	NA	16.9247	17.3954		-0.120538	16.3516	-0.655481	0.527807	0.864456		-0.311385	16.2234	-1.49258	0.163998	0.748654
GPRC5C	19.1737	17.9482	16.7584	15.3741	16.1303	17.3283	18.3438	18.1052	17.3757	14.3388	15.4935	17.0576		0.333064	16.9523	1.49549	0.164387	0.731617		0.333064	16.9523	1.49043	0.164553	0.748654
CD55	19.1173	19.5447	16.7972	16.5944	17.5649	17.3681	18.9885	19.02	16.5004	16.582	17.3074	17.2614		0.221149	17.7205	1.53984	0.153338	0.731617		0.221149	17.7205	1.48758	0.165292	0.748654
RUVBL1	19.4201	16.5578	19.9774	14.2152	19.402	17.5507	19.4281	17.8069	19.8713	14.5822	19.668	17.5194		-0.29211	17.9999	-1.49434	0.164681	0.731617		-0.29211	17.9999	-1.47924	0.167469	0.748654
FKBP4	17.5605	17.1332	19.4333	14.1099	19.1778	16.9103	17.6417	17.6231	19.4475	NA	19.034	17.0695		-0.120122	17.7401	-0.710713	0.494445	0.855221		-0.267516	17.5213	-1.47352	0.168978	0.748654
CLU	20.76	20.8531	20.7898	18.8063	20.801	20.439	20.7274	19.9442	20.2493	17.2751	21.3515	20.6501		0.375246	20.2206	1.46779	0.17163	0.731617		0.375246	20.2206	1.47096	0.169655	0.748654
PAICS	16.5519	17.1728	19.2667	13.426	19.112	16.7787	17.1619	17.6607	19.0203	14.116	19.2734	16.6433		-0.261256	17.182	-1.49637	0.16416	0.731617		-0.261256	17.182	-1.47037	0.169813	0.748654
SERINC5	20.1545	20.0421	16.3726	18.495	19.1923	20.004	20.3857	20.1746	15.8893	17.5453	18.6514	19.9577		0.276082	18.9054	1.48274	0.167686	0.731617		0.276082	18.9054	1.46338	0.171677	0.750349
GNB1	20.2427	19.8863	18.9269	17.809	18.1021	17.6417	20.4284	20.2075	18.9504	18.1291	18.0958	18.0946		-0.216197	18.8762	-1.50477	0.16202	0.731617		-0.216197	18.8762	-1.45375	0.174277	0.753881
TFRC	17.7709	18.3225	16.8315	16.2589	17.7701	16.9209	17.901	18.7303	17.8258	16.4661	17.5263	16.9998		-0.262408	17.4437	-1.47045	0.170923	0.731617		-0.262408	17.4437	-1.44714	0.176082	0.753881
CASKIN2	14.9021	13.9313	15.1381	NA	14.5681	13.0538	16.1715	13.5146	15.527	NA	14.468	13.7397		-0.365482	14.5014	-1.48051	0.17132	0.731617		-0.313954	14.4261	-1.43865	0.178421	0.753881
PEBP1	18.3538	17.1597	17.3918	14.2278	16.8583	15.8746	18.6069	16.5195	17.3306	14.1729	16.4385	15.3481		0.241582	16.5235	1.46147	0.173322	0.731617		0.241582	16.5235	1.4301	0.180804	0.753881
CASK	NA	17.9987	17.4104	15.1053	NA	17.171	15.7035	17.4886	17.3452	15.1446	NA	17.2187		0.122045	16.7318	0.613459	0.555741	0.864912		0.266641	16.6943	1.42688	0.181709	0.753881
PPP2R1A	17.6278	16.2204	18.9803	14.3898	17.8326	16.8555	17.9969	16.925	18.9718	14.8931	17.627	16.9385		-0.240989	17.1049	-1.4567	0.174607	0.731617		-0.240989	17.1049	-1.42553	0.18209	0.753881
MARCKS	16.6733	14.3238	NA	14.9611	13.5044	16.4557	16.4986	16.4329	NA	15.0734	13.2666	17.1021		-0.491048	15.4292	-1.52596	0.159798	0.731617		-0.403299	15.4082	-1.41886	0.183977	0.753881
X	22.2908	24.2611	21.2332	23.0879	21.7111	22.7928	22.1641	21.9401	20.6375	23.0898	21.7099	23.2339		0.433573	22.346	1.40662	0.188602	0.740647		0.433573	22.346	1.41744	0.184381	0.753881
EPCAM	21.6402	19.9402	19.9157	18.7683	19.2646	19.9515	21.9494	20.7414	20.002	19.0799	18.9802	20.1647		-0.239525	20.0332	-1.4323	0.18131	0.740647		-0.239525	20.0332	-1.40285	0.188581	0.760784
ITGB1	20.8702	20.2852	18.8841	18.3184	18.1293	18.9419	20.8838	20.8407	19.1212	18.7013	17.9892	19.1951		-0.217006	19.3467	-1.43109	0.181649	0.740647		-0.217006	19.3467	-1.38993	0.192363	0.760784
PEF1	17.2612	18.6902	17.2576	15.3636	16.3298	16.42	17.9877	18.9231	18.0033	15.8808	16.6968	15.6052		-0.295742	17.0349	-1.39709	0.19137	0.740647		-0.295742	17.0349	-1.38897	0.192647	0.760784
PROM2	19.3195	19.0822	17.4438	16.4695	17.8229	18.0457	19.4262	18.6481	17.1548	16.0481	17.4299	18.165		0.218598	17.9213	1.42672	0.182874	0.740647		0.218598	17.9213	1.38702	0.193224	0.760784
ANXA5	19.4052	20.0653	18.3708	17.8191	18.1839	18.6701	19.7534	20.2839	18.4172	19.1131	18.052	18.5789		-0.280717	18.8928	-1.39784	0.191149	0.740647		-0.280717	18.8928	-1.38585	0.193572	0.760784
PSMC4	18.9764	15.0482	19.6739	NA	18.7747	17.4762	18.8398	15.8432	19.6112	NA	18.5634	17.1441		-0.0104561	17.9951	-0.0516204	0.959907	0.98568		-0.591412	17.4267	-1.36664	0.199347	0.769237
CAPZB	16.7749	17.2729	16.9733	14.9469	17.7906	16.7464	17.0385	17.6533	17.3605	NA	17.6819	16.7743		-0.19009	17.0012	-1.13514	0.284315	0.796283		-0.205667	16.8537	-1.36514	0.199803	0.769237
PRDX1	19.4497	19.6906	20.2242	17.6601	19.9669	19.6685	19.5928	20.5687	20.2287	18.0988	19.8008	19.7912		-0.236826	19.5617	-1.39024	0.19338	0.742755		-0.236826	19.5617	-1.36359	0.200275	0.769237
PRMT1	18.4262	13.6049	19.4452	12.0293	18.8349	17.1105	18.425	NA	19.351	13.2317	19.153	16.2736		-0.117629	16.8987	-0.443887	0.667125	0.894042		-0.417678	16.784	-1.35839	0.201868	0.769528
PLXNB2	17.012	16.3664	15.1598	14.352	14.2371	15.5894	17.3678	16.5478	16.1631	14.3914	14.0756	15.6309		-0.243329	15.5744	-1.37285	0.198566	0.751292		-0.243329	15.5744	-1.35044	0.204326	0.773085
RIC8A	16.5035	15.4936	15.4298	NA	15.8025	15.3541	16.6888	14.6821	14.8134	NA	15.4016	15.2697		0.345582	15.5439	1.78396	0.106537	0.643024		0.245625	15.2875	1.33115	0.21039	0.785584
CAND1	16.7326	15.1182	19.3498	14.2851	18.6805	16.1104	16.9444	15.1187	19.6688	14.5073	18.8219	16.3503		-0.189127	16.8073	-1.37417	0.198169	0.751292		-0.189127	16.8073	-1.32147	0.213491	0.785584
CORO1B	15.2228	16.4417	16.3525	14.2662	17.7007	16.0807	17.1695	16.4841	NA	13.8815	17.4594	16.2289		-0.302228	16.1171	-0.958765	0.361586	0.834062		-0.362011	16.1918	-1.31432	0.215802	0.785584
EHD1	16.6104	16.1112	16.5066	NA	16.2069	16.3627	16.8276	16.6109	16.7543	NA	16.1371	16.3138		-0.169188	16.4442	-1.0004	0.342065	0.834062		-0.200749	16.1489	-1.31098	0.216891	0.785584
EIF3I	15.9109	14.2693	17.5894	12.6466	17.008	15.147	16.0357	15.2498	17.9312	13.0833	16.6572	15.0977		-0.247275	15.5522	-1.32833	0.212374	0.774631		-0.247275	15.5522	-1.31096	0.216896	0.785584
RAP1A	19.4386	19.0877	18.1073	15.4167	18.5007	19.5912	19.6761	19.8947	18.3993	15.6519	18.198	19.6717		-0.224913	18.4695	-1.33784	0.209359	0.774631		-0.224913	18.4695	-1.31087	0.216926	0.785584
PVRL2	18.1328	16.5695	15.7668	15.1722	15.0075	16.6725	18.4822	18.5903	15.1515	15.3888	14.6878	17.2841		-0.377249	16.4088	-1.28714	0.225848	0.774739		-0.377249	16.4088	-1.29537	0.222033	0.786998
RAN	18.6504	17.7997	20.2566	16.4856	20.7933	18.8002	18.5928	18.8198	20.351	17.0102	20.9238	18.5463		-0.243035	18.9191	-1.30197	0.220916	0.774739		-0.243035	18.9191	-1.28518	0.225443	0.786998
PPP1CA	18.8719	16.3569	19.936	NA	18.3095	17.145	18.9765	16.3474	20.0473	NA	18.5791	17.0638		-0.0789651	18.1633	-0.495421	0.63163	0.885897		-0.22227	17.5805	-1.28062	0.226985	0.786998
ILF3	17.2651	12.7119	18.5244	15.3997	18.0086	15.7742	17.6722	12.4592	18.4104	12.006	18.565	15.3053		0.54431	16.0085	1.26274	0.234154	0.774739		0.54431	16.0085	1.28012	0.227152	0.786998
SLC16A3	16.4864	17.0191	NA	NA	14.8643	16.102	16.7203	17.5043	NA	14.2418	15.3971	16.3671		-0.379232	16.078	-2.01437	0.0768881	0.622789		-0.205527	15.9757	-1.26648	0.231812	0.786998
RAB35	20.0501	17.9199	17.8507	16.372	17.3952	17.8626	20.0501	18.531	18.1604	16.4677	17.1278	18.3853		-0.211948	18.0144	-1.29368	0.223661	0.774739		-0.211948	18.0144	-1.26501	0.232321	0.786998
RAB8A	19.3845	17.3959	18.4047	16.8454	17.0481	18.3839	19.2703	17.9615	18.3017	17.2751	17.0655	18.8253		-0.20616	18.0135	-1.29157	0.224367	0.774739		-0.20616	18.0135	-1.2602	0.233986	0.786998
ATP9A	16.3474	15.8581	NA	13.2245	15.345	14.7181	16.0751	15.356	NA	13.6926	14.9456	14.5435		0.176042	15.0106	0.925428	0.377792	0.834062		0.214579	15.0833	1.25649	0.235276	0.786998
LAMA5	20.5312	18.9131	17.8418	17.8911	19.2321	18.3501	19.6564	18.9236	17.251	17.3845	19.0366	18.9778		0.254909	18.6658	1.26564	0.233155	0.774739		0.254909	18.6658	1.25498	0.235802	0.786998
CAD	18.6048	14.1049	18.7253	NA	19.2239	17.7874	18.2187	14.6867	18.8818	NA	19.2978	17.7276		-0.0732498	17.7259	-0.395154	0.701509	0.900489		-0.261439	16.8767	-1.25416	0.23609	0.786998
EPRS	18.1854	14.1411	20.3729	NA	18.5	17.7093	18.3132	16.3015	20.2212	NA	17.9693	17.5459		-0.28848	17.926	-0.828221	0.427986	0.854287		-0.383947	17.3485	-1.25026	0.237456	0.786998
AHNAK	16.6077	16.1085	18.7815	NA	17.0217	15.5739	17.1758	15.9691	18.2159	NA	15.6074	15.4664		0.331714	16.6528	1.26393	0.236571	0.774739		0.287115	16.2619	1.2464	0.238814	0.786998
RAB21	18.439	15.808	17.2986	14.6503	16.9227	15.489	18.5483	16.7406	17.1491	15.3602	16.7872	15.4452		-0.237173	16.5532	-1.26034	0.234987	0.774739		-0.237173	16.5532	-1.24472	0.239409	0.786998
RP2	16.6135	15.9116	17.4226	13.2773	15.8964	15.5148	17.5001	16.8359	17.3407	14.0417	15.7626	14.8685		-0.285579	15.9155	-1.24325	0.24097	0.775272		-0.285579	15.9155	-1.24075	0.240817	0.786998
SLC12A2	17.4813	17.4082	NA	15.7267	16.3329	16.3581	17.9029	17.1986	NA	14.9283	15.8216	16.3037		0.230426	16.5462	1.12349	0.288986	0.796283		0.224026	16.5368	1.23781	0.241864	0.786998
NQO1	19.2448	16.0797	20.5161	15.4161	20.1415	18.7066	19.3182	16.4005	20.593	15.5661	19.322	16.9447		0.326727	18.1874	1.23282	0.24468	0.775331		0.326727	18.1874	1.23699	0.242153	0.786998
FLNA	19.7602	19.2797	20.3905	18.8124	19.7688	18.5325	19.5951	19.2299	20.2325	18.3448	19.1735	18.7678		0.2001	19.324	1.26373	0.233813	0.774739		0.2001	19.324	1.23219	0.243874	0.787543
ITGB4	16.5283	15.5445	NA	NA	15.6642	15.1351	17.0962	15.9705	15.7728	NA	15.1513	15.5438		-0.222428	15.823	-0.946684	0.370111	0.834062		-0.215984	15.4675	-1.22676	0.245826	0.788822
PSME3	17.2912	18.73	16.7651	17.1057	16.7085	14.5748	17.2837	17.453	15.958	17.2073	16.7853	14.8724		0.269258	16.7279	1.21435	0.251367	0.784408		0.269258	16.7279	1.20999	0.251943	0.794861
PDCD6IP	20.574	19.7394	18.9062	17.883	18.9388	19.4382	20.8526	19.608	19.0375	18.141	19.0972	19.8186		-0.179213	19.3362	-1.25207	0.237866	0.774739		-0.179213	19.3362	-1.20915	0.252254	0.794861
S100A16	14.1223	16.3526	17.396	13.7744	15.1286	15.6845	13.9864	17.7717	18.0758	13.9572	14.8866	15.4499		-0.278178	15.5488	-1.21117	0.252533	0.784408		-0.278178	15.5488	-1.20872	0.252412	0.794861
STX3	16.2061	16.4106	NA	14.6825	12.8677	15.8017	15.4479	16.5414	15.1789	NA	12.6048	15.0903		0.400427	15.0832	1.80938	0.106041	0.643024		0.222826	15.017	1.18623	0.260817	0.796152
YWHAZ	20.3093	19.9787	19.3442	18.6962	19.1817	19.922	20.2858	20.6377	19.5015	19.0017	18.9469	20.2167		-0.193049	19.6685	-1.20834	0.253573	0.784408		-0.193049	19.6685	-1.17908	0.263536	0.796152
BSG	17.8765	18.8989	NA	18.8865	16.7717	17.4324	18.3041	19.2812	17.4832	19.2985	16.631	17.5684		-0.243428	18.0393	-1.42968	0.185055	0.740647		-0.185069	18.0018	-1.17427	0.265378	0.796152
RRBP1	18.4255	18.2182	17.9809	15.3636	19.0213	16.9506	18.1757	18.4	17.7487	14.2364	18.8317	17.1954		0.228715	17.5457	1.186	0.261912	0.791724		0.228715	17.5457	1.17306	0.265841	0.796152
HSP90AB1	19.9009	NA	19.842	17.334	20.923	19.9758	20.063	NA	20.1079	17.8518	20.9828	20.2519		-0.25637	19.7233	-1.5792	0.147172	0.731534		-0.181502	19.5679	-1.17299	0.26587	0.796152
PSMB2	18.914	18.6542	19.6422	19.5794	19.0582	17.2431	18.6795	19.5311	19.1587	19.6915	19.3031	18.2412		-0.252344	18.9747	-1.17852	0.264753	0.791724		-0.252344	18.9747	-1.17234	0.26612	0.796152
ICAM1	18.1297	17.4345	16.4137	15.4624	15.503	16.088	18.1341	17.5093	16.6016	15.9792	15.6771	16.1677		-0.172931	16.5917	-1.20372	0.255281	0.784408		-0.172931	16.5917	-1.1629	0.26977	0.796152
PPP1CB	17.0972	15.7516	17.9261	NA	16.8671	16.1375	16.7369	16.3711	18.5294	NA	17.407	16.3211		-0.31716	16.9145	-1.61196	0.139853	0.727725		-0.216952	16.5187	-1.16082	0.27058	0.796152
MYADM	18.4819	17.5998	15.4395	NA	16.1393	16.4433	18.5938	16.176	16.6239	NA	15.5501	14.5195		0.52813	16.5567	1.35003	0.208482	0.774631		0.402206	16.2777	1.15929	0.271176	0.796152
CRABP2	18.16	18.0028	18.2129	15.5006	16.8484	17.6496	18.5341	17.9998	18.1141	15.7902	17.1732	17.8035		-0.173397	17.4824	-1.19908	0.257004	0.784947		-0.173397	17.4824	-1.1592	0.271213	0.796152
DNAJC5	17.41	17.3124	16.4601	15.2968	15.675	16.8514	17.781	15.4469	16.3147	15.7425	15.4738	16.3719		0.312484	16.3447	1.147	0.276985	0.796283		0.312484	16.3447	1.1519	0.274073	0.796152
TSPAN6	18.5265	18.0119	16.5907	16.1909	17.1545	17.7494	18.4293	17.9442	16.6789	16.1194	16.687	17.3111		0.175637	17.2828	1.1833	0.262933	0.791724		0.175637	17.2828	1.14693	0.276036	0.796152
MYO1B	19.614	18.3114	19.6046	16.4707	17.3161	17.486	20.0121	17.8316	19.7395	16.0305	16.806	17.1828		0.200077	18.0338	1.1673	0.269055	0.793087		0.200077	18.0338	1.14546	0.276617	0.796152
COPB2	18.687	15.0459	19.6048	NA	18.5673	17.4037	18.8802	15.4513	19.4985	NA	18.3211	17.2167		-0.0118231	17.8677	-0.067796	0.947362	0.98568		-0.262592	17.3119	-1.13811	0.279542	0.796152
EIF2S3;EIF2S3L	17.4184	15.6941	19.1036	NA	18.7961	16.4653	17.4658	14.4481	19.3398	NA	18.9703	15.8386		0.282993	17.354	1.17011	0.270647	0.793169		0.241357	16.7802	1.13241	0.281829	0.796152
PDCD6	19.5032	19.8823	18.7867	14.464	18.3183	17.8381	20.0039	19.2487	19.2129	15.8671	18.5778	17.5191		-0.272807	18.2685	-1.12979	0.283852	0.796283		-0.272807	18.2685	-1.12984	0.282866	0.796152
PSMC5	18.7048	14.9113	19.7582	NA	19.497	17.8344	18.5906	16.2741	19.4706	NA	19.5145	17.8288		-0.194605	18.2384	-0.786264	0.450997	0.855221		-0.247063	17.4396	-1.12888	0.283253	0.796152
ASS1	17.1731	NA	19.0459	13.8773	19.0998	15.1298	17.0142	16.4105	19.2891	15.2074	18.2674	NA		-0.145504	17.0514	-0.446248	0.666645	0.894042		-0.28247	16.8789	-1.1286	0.283365	0.796152
KPNB1	17.1297	15.6561	18.6058	NA	18.1774	16.8886	17.1523	15.6644	18.4768	NA	18.2487	16.0417		0.174728	17.2042	0.916815	0.382063	0.837387		0.190737	16.6311	1.12595	0.284437	0.796152
IGF1R	17.1571	16.3315	15.4979	14.7677	15.6016	16.2729	17.5602	16.7348	15.401	14.9807	15.2429	16.8596		-0.19176	16.034	-1.1441	0.278136	0.796283		-0.19176	16.034	-1.12077	0.286543	0.796152
WDR1	18.3055	17.6004	19.2182	14.7315	18.7594	16.8766	18.4437	16.8917	19.4796	14.5863	18.7835	16.045		0.210314	17.4768	1.13121	0.283282	0.796283		0.210314	17.4768	1.11633	0.288355	0.796152
YWHAB	19.1697	18.0266	19.4313	17.8902	17.036	18.4969	19.1556	18.9008	19.3751	18.1855	16.631	19.0761		-0.212231	18.4479	-1.12952	0.283962	0.796283		-0.212231	18.4479	-1.11541	0.288731	0.796152
EPB41L5	18.5061	18.3785	18.7693	16.9287	18.0303	18.8944	19.1345	18.0265	18.748	NA	17.8315	17.8555		0.196528	18.2821	0.841808	0.420707	0.853195		0.229113	18.1367	1.11491	0.288939	0.796152
ANXA2;ANXA2P2	20.5483	21.204	19.7108	19.1921	18.9715	19.9501	20.933	21.0235	20.1067	20.1053	18.6644	19.9893		-0.207597	20.0332	-1.12414	0.286134	0.796283		-0.207597	20.0332	-1.10887	0.291421	0.798242
YWHAQ	17.1465	18.1418	17.764	16.9064	18.0612	18.4814	16.8652	18.9531	17.6646	17.2163	18.1824	18.7811		-0.193581	17.847	-1.12627	0.285271	0.796283		-0.193581	17.847	-1.10543	0.292846	0.798242
RHOF	16.8192	15.4271	15.0702	NA	12.6933	14.4294	16.9035	15.7255	15.259	NA	12.6296	15.3777		-0.291206	15.0334	-1.51731	0.161935	0.731617		-0.199543	14.9463	-1.10153	0.294465	0.798362
HSPA4	16.8532	16.0168	17.7227	16.3066	18.4205	15.0985	16.8864	15.6234	16.8032	16.1006	18.2641	15.5221		0.203065	16.6348	1.10181	0.295295	0.802596		0.203065	16.6348	1.0867	0.300684	0.80656
CTNNB1	17.7049	17.8564	17.8324	15.6447	16.5687	17.8192	17.9745	18.449	17.9972	15.7508	16.2363	18.0768		-0.176375	17.3259	-1.1105	0.291705	0.79943		-0.176375	17.3259	-1.08306	0.302226	0.80656
PSMD2	19.1218	15.737	19.9623	NA	19.5137	17.8071	19.2061	16.3676	19.9014	13.8826	19.6269	17.6429		-0.120621	18.0699	-0.675923	0.515305	0.862622		-0.176899	17.6828	-1.08066	0.303246	0.80656
OLA1	15.941	14.537	17.4147	NA	17.3906	16.5192	16.4935	15.6191	17.7039	NA	17.2557	15.8564		-0.225218	16.4731	-0.909997	0.385468	0.838671		-0.233116	15.9441	-1.07924	0.303852	0.80656
RAP2B	18.4757	15.5852	16.8307	17.0715	16.4201	18.3036	18.5661	16.4117	16.8189	17.0833	16.4281	18.4462		-0.177899	17.2034	-1.09625	0.29761	0.802596		-0.177899	17.2034	-1.07111	0.30733	0.811543
PTP4A1	15.3218	15.9266	15.2323	NA	16.2674	16.5619	16.5446	16.1209	15.9427	NA	16.3925	15.8793		-0.313983	16.019	-1.21469	0.25399	0.784408		-0.242909	15.7929	-1.05534	0.314168	0.825302
LDHA	17.974	18.6466	17.9538	16.744	17.9214	18.2372	17.9895	19.015	16.64	17.1104	17.6451	17.6606		0.236043	17.7948	1.04465	0.319768	0.834062		0.236043	17.7948	1.0418	0.320128	0.834509
TKT	17.1135	17.1874	18.2291	15.4686	17.6744	14.9024	17.7268	16.3448	16.7698	15.3789	17.0942	15.5702		0.281768	16.6217	1.03334	0.324788	0.834062		0.281768	16.6217	1.03778	0.321913	0.834509
PTPRJ	16.7663	16.2074	14.5798	14.2461	12.5729	15.0382	17.1149	15.1169	14.6415	NA	12.1273	14.7839		0.276031	14.8359	1.24386	0.24355	0.775331		0.207493	14.7981	1.03621	0.322611	0.834509
SEZ6L2	18.1045	17.8893	16.4502	16.3585	16.5222	14.9061	17.9679	17.6695	15.216	14.5336	16.5422	16.2464		0.342573	16.5339	1.01466	0.333205	0.834062		0.342573	16.5339	1.02455	0.32784	0.834552
PSMD3	19.9025	15.8007	19.8505	13.891	19.8225	18.2193	19.7673	16.3728	19.9112	14.3221	19.9337	18.1598		-0.163386	17.9961	-1.04944	0.317662	0.834062		-0.163386	17.9961	-1.02172	0.32912	0.834552
GFRA1	20.452	19.8201	18.4212	17.6453	19.7955	18.2255	20.1219	19.5542	18.5767	16.3457	20.0691	18.3954		0.216093	18.9519	1.01414	0.333441	0.834062		0.216093	18.9519	1.00858	0.335105	0.834552
ITGAV	19.1692	18.0414	17.8942	16.3168	17.0866	17.4047	19.5439	18.4805	18.1098	16.1784	16.926	17.6168		-0.157093	17.7307	-1.03282	0.325018	0.834062		-0.157093	17.7307	-1.00341	0.337484	0.834552
CD276	19.4074	18.4331	18.584	16.3766	17.6067	17.2983	19.5942	17.9238	19.1713	16.7789	17.6741	17.6178		-0.175661	18.0389	-1.02214	0.329814	0.834062		-0.175661	18.0389	-1.00321	0.337573	0.834552
MYL6	16.0223	16.7748	16.9778	15.1031	16.1736	17.1872	15.8384	17.338	17.0442	15.7218	16.3311	16.9795		-0.169022	16.4577	-1.00768	0.336391	0.834062		-0.169022	16.4577	-0.987191	0.345019	0.834552
MARK2	15.4374	13.882	15.7841	NA	14.4482	15.0266	16.0946	13.6817	15.8883	NA	14.5433	15.2206		-0.170025	15.0007	-0.949801	0.365893	0.834062		-0.157753	14.8709	-0.986875	0.345167	0.834552
PPP2R2A	15.9024	NA	17.464	NA	17.7039	16.6595	15.9599	16.3322	17.5542	NA	17.8067	16.591		-0.0455091	16.886	-0.247002	0.810809	0.958968		-0.183231	16.3468	-0.981409	0.347735	0.834552
PSMD6	18.6944	15.7082	19.6119	NA	19.5498	17.6977	18.6261	16.282	19.6264	NA	19.7104	17.729		-0.142377	18.3236	-0.8305	0.426759	0.854287		-0.149372	17.6148	-0.972666	0.351872	0.834552
GARS	16.7091	16.1772	19.6937	14.7653	18.5895	17.0612	16.9697	16.8627	19.8223	NA	18.3831	16.6691		-0.0952404	17.4275	-0.483313	0.639886	0.888827		-0.177861	17.2549	-0.971227	0.352556	0.834552
ADAM10	21.5906	20.8763	18.8075	18.1764	19.8262	19.9208	21.6821	20.8573	18.3516	18.0406	19.5323	19.8578		0.145999	19.7933	1.00384	0.338153	0.834062		0.145999	19.7933	0.971021	0.352654	0.834552
ARRDC1	21.1747	20.8284	19.2429	20.7609	20.7927	21.5515	21.5577	21.6671	18.3444	21.4309	21.0188	21.6148		-0.213767	20.8321	-0.974392	0.351897	0.834062		-0.213767	20.8321	-0.970419	0.352941	0.834552
IDH1	16.2672	16.3798	19.3385	15.1367	18.5621	17.291	16.3533	15.7198	19.3412	15.5171	18.1739	16.8487		0.170185	17.0774	0.980335	0.349091	0.834062		0.170185	17.0774	0.962898	0.356536	0.834552
CTNNA1	20.122	18.903	19.4683	18.0173	17.9576	18.7453	20.5552	19.238	19.4837	18.0996	17.6254	19.1467		-0.15584	18.9468	-0.987429	0.345763	0.834062		-0.15584	18.9468	-0.962506	0.356723	0.834552
DPP3	17.6496	16.3736	18.4757	13.6459	18.5917	16.0395	17.8499	15.5836	18.3467	13.8454	18.3478	15.8065		0.165997	16.713	0.980161	0.349173	0.834062		0.165997	16.713	0.960946	0.357473	0.834552
RUVBL2	18.9226	16.5016	19.8328	15.5531	19.0659	17.8059	18.853	17.0307	19.9912	15.5498	19.2487	17.8824		-0.145637	18.0198	-0.992246	0.343516	0.834062		-0.145637	18.0198	-0.960684	0.357599	0.834552
TPI1	18.7919	18.7011	18.7312	17.0449	17.7408	17.9658	19.3081	19.082	18.1502	16.8484	17.4742	16.8604		0.20874	18.0583	0.962395	0.357611	0.834062		0.20874	18.0583	0.95795	0.358915	0.834552
STOM	21.3841	20.0255	18.7105	17.593	18.0316	19.1872	21.3173	18.9683	18.3617	18.0327	18.1097	19.0142		0.18801	19.0613	0.962796	0.357419	0.834062		0.18801	19.0613	0.953006	0.361303	0.834552
PSMD5	16.9978	NA	18.4671	NA	18.0027	16.3028	16.7208	14.1846	18.6817	NA	18.1439	16.0651		0.0396936	17.063	0.200705	0.845682	0.958968		0.174207	16.3742	0.946668	0.364383	0.834552
ATL3	18.4889	14.4727	17.876	NA	18.187	17.0186	18.417	14.478	18.0966	NA	17.7581	17.0784		0.0430169	17.1871	0.25344	0.805362	0.958968		-0.222015	16.4921	-0.942757	0.366292	0.834552
UGDH	17.6454	17.459	19.4805	15.4259	19.6822	17.6721	17.5455	17.6355	19.6799	15.4969	19.4876	16.3114		0.2014	17.7935	0.942625	0.367173	0.834062		0.2014	17.7935	0.937583	0.368828	0.834552
PFKL	18.3898	15.9903	19.445	13.8736	19.7705	16.9911	18.6172	16.6906	19.8551	14.6774	19.8448	16.0356		-0.210035	17.5151	-0.938458	0.369212	0.834062		-0.210035	17.5151	-0.935494	0.369856	0.834552
SNAP23	16.7773	16.6895	16.8089	14.8526	14.1267	15.8358	16.8364	16.6482	17.3233	14.5936	14.2809	16.3233		-0.152504	15.9247	-0.958267	0.359593	0.834062		-0.152504	15.9247	-0.934754	0.370221	0.834552
ACTN4	20.8639	20.634	21.7364	20.7051	20.9182	18.5335	20.7607	19.7892	20.7998	20.257	20.9922	19.4663		0.221002	20.4547	0.93328	0.371756	0.834062		0.221002	20.4547	0.93259	0.371288	0.834552
CYFIP1	18.3919	18.351	19.1673	16.083	18.0136	17.7377	18.6118	18.632	19.4195	15.582	18.0199	18.4826		-0.167228	18.041	-0.946187	0.365437	0.834062		-0.167228	18.041	-0.930556	0.372294	0.834552
P4HB	15.1256	14.024	16.0463	NA	17.0223	16.5757	15.2387	14.5252	15.5012	NA	16.4002	16.2975		0.166248	15.6757	0.804624	0.440828	0.855221		0.169435	15.5746	0.929978	0.37258	0.834552
SEC22B	18.7109	14.6611	17.3205	NA	18.4005	16.9043	18.2754	14.2078	16.3967	NA	18.0704	16.8548		0.438464	16.9802	2.43816	0.0362965	0.496582		0.208151	16.3833	0.929933	0.372602	0.834552
ARPC1B	15.5288	16.6314	18.2741	16.1373	15.8562	15.9501	16.8999	17.7644	17.6273	15.5964	15.8217	16.1845		-0.252744	16.5227	-0.925165	0.375769	0.834062		-0.252744	16.5227	-0.929193	0.372968	0.834552
OTUB1	16.9989	15.0857	17.5999	13.4322	16.4168	15.7969	16.7973	15.32	17.5796	13.435	16.0513	15.2618		0.147546	15.8146	0.949428	0.363862	0.834062		0.147546	15.8146	0.924202	0.375447	0.834552
PKP3	17.0126	16.0399	15.4306	NA	15.3984	15.0582	17.7408	14.984	16.2264	NA	15.2235	15.3406		-0.115099	15.8455	-0.425717	0.679855	0.894042		-0.228475	15.5266	-0.924192	0.375452	0.834552
PHGDH	16.7443	16.2184	19.1371	14.6707	17.6833	16.7632	16.3331	16.7621	19.4793	16.3944	17.592	16.1635		-0.251233	16.9951	-0.920168	0.378255	0.834062		-0.251233	16.9951	-0.924157	0.375469	0.834552
DIP2A	15.9959	14.7272	14.6892	NA	12.966	15.6213	16.7521	15.5393	14.1443	NA	13.137	15.7001		-0.254639	14.9272	-1.13708	0.283542	0.796283		-0.18608	14.8598	-0.921771	0.376658	0.834552
TMED10	15.7749	NA	15.8361	NA	16.4232	15.8063	15.7925	14.7344	17.0111	NA	16.7085	15.6342		-0.326409	15.969	-1.28065	0.234383	0.774739		-0.186724	15.689	-0.921191	0.376947	0.834552
MYH9	17.8906	15.9355	19.1898	14.7133	18.1041	17.8539	18.1484	15.4341	19.0942	15.2914	18.6479	18.0587		-0.164603	17.3635	-0.929604	0.37357	0.834062		-0.164603	17.3635	-0.914367	0.380364	0.838455
FASN	21.0601	18.4456	22.0105	16.2428	21.7933	NA	20.7186	19.0116	22.2152	17.0105	22.0295	NA		-0.286607	20.0538	-1.4513	0.179102	0.740647		-0.172976	19.8856	-0.90591	0.384629	0.844185
CCT4	19.2272	18.2919	19.9759	17.511	20.7982	18.7717	19.3688	17.879	20.1693	17.1368	20.7915	18.3589		0.145247	19.0233	0.92654	0.375087	0.834062		0.145247	19.0233	0.90262	0.386297	0.844192
TRIM28	20.2832	16.828	21.0955	NA	20.0838	17.6657	20.2628	17.2109	20.6209	NA	19.651	17.1765		0.206817	19.0878	1.08576	0.30453	0.80836		0.154787	18.5915	0.896708	0.389307	0.847119
CHMP2A	19.2613	18.3283	17.185	NA	15.9963	17.4501	18.8197	18.6265	16.8978	NA	15.8198	17.0982		0.191787	17.5483	1.0886	0.303339	0.80836		0.143201	17.2761	0.890834	0.392314	0.850014
RPS11	17.1763	14.6415	18.2322	13.2007	17.176	15.9908	17.0411	14.5584	18.8025	14.052	17.5977	15.4351		-0.178198	16.1587	-0.892254	0.392357	0.838671		-0.178198	16.1587	-0.884324	0.395665	0.853485
NCKAP1	18.4125	17.6535	18.5741	15.1884	18.299	17.2738	18.8966	16.4119	18.6637	14.2597	18.1861	17.6997		0.213918	17.4599	0.880968	0.398162	0.841116		0.213918	17.4599	0.881195	0.397283	0.853485
EIF3B	17.0072	13.8841	18.1846	13.4323	18.9698	15.7794	17.7227	13.9818	17.9455	13.5889	18.8301	16.0701		-0.146971	16.2831	-0.890755	0.393124	0.838671		-0.146971	16.2831	-0.871508	0.40232	0.856228
ATP1A1	21.2162	20.9179	19.6836	19.0481	19.4353	20.1773	21.259	21.0581	20.186	19.6569	18.9802	20.2513		-0.152159	20.1558	-0.88642	0.39535	0.838671		-0.152159	20.1558	-0.869929	0.403145	0.856228
G6PD	19.2489	18.3374	20.9154	17.9563	20.4038	18.3135	19.3917	18.8318	21.1854	18.1891	20.4108	17.9924		-0.137632	19.2647	-0.886747	0.395182	0.838671		-0.137632	19.2647	-0.863089	0.406733	0.856228
FAM129B	17.7777	16.9485	17.5299	14.728	17.3004	16.758	17.6747	17.9044	17.4576	13.5422	16.9187	16.3119		0.205507	16.7377	0.862734	0.407664	0.845159		0.205507	16.7377	0.862303	0.407147	0.856228
SLC3A2	21.6437	21.5819	20.6483	20.4026	20.8881	20.208	21.7805	21.3464	20.8925	21.7927	20.4593	20.2651		-0.193987	20.9924	-0.864357	0.406812	0.845159		-0.193987	20.9924	-0.861734	0.407446	0.856228
PSMB5	20.331	19.8789	20.8564	20.9901	20.1043	18.2761	19.8575	20.8636	20.3049	21.1069	20.3015	19.1827		-0.196728	20.1711	-0.861315	0.40841	0.845159		-0.196728	20.1711	-0.859371	0.408693	0.856228
RAB11B;RAB11A	18.6633	19.0663	18.2382	NA	17.3293	18.159	18.8209	19.4576	18.8907	NA	17.1699	17.9159		-0.159769	18.3711	-0.844804	0.419114	0.853195		-0.142665	18.1245	-0.847883	0.414787	0.86542
MTHFD1	18.1819	16.7994	19.4984	14.4221	19.522	17.896	18.084	16.9283	19.9611	15.6126	19.2486	17.5532		-0.178017	17.809	-0.843931	0.417625	0.853195		-0.178017	17.809	-0.838878	0.419608	0.871889
ATIC	17.9735	16.5712	20.0189	14.2015	19.3034	17.5077	18.0038	16.2122	20.2079	14.722	18.9084	16.4998		0.170377	17.5109	0.842534	0.418371	0.853195		0.170377	17.5109	0.835624	0.421359	0.871954
PAFAH1B1	15.9337	15.1571	16.8371	NA	17.9649	15.5904	16.2723	15.2856	17.3544	NA	18.0982	15.1714		-0.139747	16.3665	-0.753854	0.469321	0.855221		-0.136209	16.0688	-0.826373	0.426364	0.875276
PRPF19	18.1066	16.1844	19.9723	NA	19.5495	17.1713	18.0723	16.5886	19.8724	NA	19.8129	16.8279		-0.0380035	18.2158	-0.214451	0.834756	0.958968		-0.143433	17.6307	-0.826276	0.426416	0.875276
MVB12A	19.7501	19.3537	17.5341	15.9581	18.2818	17.5711	20.309	18.442	17.3063	15.5415	18.3372	17.5534		0.159944	17.9949	0.826391	0.427064	0.854287		0.159944	17.9949	0.817558	0.431169	0.876481
EIF3L	19.0651	14.705	18.3585	NA	18.9962	15.2682	19.2209	14.9017	18.6055	NA	19.0658	15.3148		-0.143138	17.3502	-0.914568	0.383183	0.837387		-0.116038	16.7645	-0.81332	0.433493	0.876481
RTN4	20.1738	18.4329	19.6028	18.4533	20.4075	19.6605	20.3741	18.0749	19.7876	18.1444	20.3052	19.2728		0.12861	19.3908	0.834739	0.422554	0.853525		0.12861	19.3908	0.811928	0.434257	0.876481
PA2G4	16.5149	16.3188	20.1466	13.4307	18.0296	16.3477	16.4698	17.1389	20.4596	13.8242	17.6721	16.1127		-0.148166	16.8721	-0.808006	0.43711	0.855221		-0.148166	16.8721	-0.796663	0.442704	0.876481
CDC37	17.1928	15.5496	NA	NA	17.0991	15.0887	17.4211	15.797	16.4534	NA	16.2965	14.7333		0.170569	16.1813	0.719944	0.491012	0.855221		0.146826	15.9626	0.796553	0.442765	0.876481
RPL11	18.7983	16.4623	18.3234	NA	19.6195	16.8952	18.4936	15.9706	19.1499	NA	19.2964	15.5898		0.319689	17.8599	1.18373	0.26547	0.791724		0.197907	17.2245	0.79539	0.443413	0.876481
VPS37C	19.1338	18.4322	16.0459	NA	16.6457	17.8037	18.6498	16.6759	16.5584	NA	16.8207	17.945		0.282314	17.4711	0.928779	0.37614	0.834062		0.211102	17.1605	0.789452	0.44673	0.876481
EPHB4	19.5676	18.2256	17.1957	18.4462	17.3757	17.3916	19.746	18.4924	17.6925	18.4684	17.0203	17.5394		-0.126111	18.0968	-0.806742	0.437806	0.855221		-0.126111	18.0968	-0.785718	0.448825	0.876481
MFGE8	18.4291	18.0662	16.0763	15.6457	16.7229	17.4385	18.4478	17.2501	15.6335	16.1575	16.8387	17.1557		0.14923	16.9885	0.79416	0.444778	0.855221		0.14923	16.9885	0.784247	0.449652	0.876481
GANAB	17.5599	15.1423	19.2993	NA	19.4752	17.7583	17.782	14.9926	19.3003	NA	19.2194	17.8507		0.0179888	17.838	0.109592	0.915027	0.98151		-0.142271	17.335	-0.77608	0.454261	0.876481
APRT	17.158	16.9504	19.1457	NA	17.7592	16.7694	17.2971	16.614	19.6646	NA	18.0634	16.4129		-0.0538675	17.5835	-0.281003	0.78477	0.947385		-0.139005	17.1662	-0.774377	0.455226	0.876481
CFL1	19.1836	20.3586	19.2005	18.9212	19.4644	19.8933	19.3991	20.035	19.0968	18.8857	19.3545	19.5522		0.116391	19.4454	0.79639	0.443537	0.855221		0.116391	19.4454	0.770729	0.457297	0.876481
PSMB6	20.3529	20.2994	20.8513	20.5909	19.4764	18.43	19.9067	21.1605	20.081	20.8073	19.578	19.6073		-0.189966	20.0951	-0.762491	0.462646	0.855221		-0.189966	20.0951	-0.763429	0.46146	0.876481
LSR	19.7059	19.5179	18.1128	16.8959	17.8005	19.0143	19.8263	19.9529	18.2869	17.1386	17.6253	18.9162		-0.116462	18.5661	-0.78479	0.450017	0.855221		-0.116462	18.5661	-0.760651	0.463051	0.876481
SLC44A2	21.33	20.9339	20.2779	18.9812	19.7944	19.9704	21.6346	20.7647	20.546	19.1987	19.72	20.1058		-0.113684	20.2715	-0.784749	0.45004	0.855221		-0.113684	20.2715	-0.758787	0.46412	0.876481
NOTCH2	17.1641	16.9459	16.6968	13.2992	15.9367	15.6969	17.3502	17.2118	16.5109	NA	15.2874	16.0846		-0.000874358	16.1986	-0.00442922	0.996558	0.99832		-0.154041	16.0336	-0.758083	0.464524	0.876481
PFKP	17.2937	17.4974	19.4977	12.9478	20.0443	17.7833	17.5011	16.9356	19.7126	13.0751	20.2093	16.694		0.156089	17.4327	0.763753	0.461925	0.855221		0.156089	17.4327	0.757926	0.464614	0.876481
FRAS1	17.2945	16.1667	16.0889	14.955	16.6171	13.6152	16.5167	16.2692	14.6941	NA	16.1405	14.8507		0.262275	15.7462	0.798018	0.444469	0.855221		0.21607	15.6815	0.757031	0.465128	0.876481
CAPN7	16.8298	16.3145	15.0693	NA	14.9873	15.9854	16.6176	15.3791	15.212	NA	15.2334	15.2012		0.308615	15.6829	1.40814	0.191157	0.740647		0.163484	15.3777	0.756123	0.46565	0.876481
RPS3	19.1953	17.3448	18.7081	14.5559	19.4272	18.3188	18.952	16.8493	19.4937	15.8819	19.6249	17.8671		-0.186458	18.0182	-0.752884	0.468156	0.855221		-0.186458	18.0182	-0.753644	0.467078	0.876481
RALA	19.5189	18.3489	16.9671	15.5088	17.2957	16.8213	19.7172	16.8976	18.2477	14.8652	17.0994	16.3233		0.218382	17.3009	0.748847	0.470484	0.855221		0.218382	17.3009	0.753533	0.467142	0.876481
HSPA1A;HSPA1B	20.4258	19.3101	20.3256	17.6466	20.5922	19.0513	20.5933	18.9326	20.4831	17.9274	20.19	18.4395		0.130947	19.4931	0.765111	0.46115	0.855221		0.130947	19.4931	0.750711	0.46877	0.876481
DDR1	18.0349	17.0641	NA	15.5007	15.6933	16.5176	18.1333	17.2911	NA	14.7746	15.5026	16.6911		0.08355	16.5203	0.434215	0.673888	0.894042		0.130068	16.4738	0.749911	0.469232	0.876481
PSMB4	19.8774	20.7625	19.353	20.1668	19.6136	18.5564	19.7321	20.4064	18.8947	20.3577	19.8931	18.3162		0.121566	19.6608	0.768117	0.459438	0.855221		0.121566	19.6608	0.748912	0.46981	0.876481
RPSA	18.9045	16.553	19.4423	NA	19.8359	17.6116	19.1158	16.1909	19.8154	NA	19.9143	16.1027		0.241639	18.3486	0.895924	0.392564	0.838671		0.178023	17.6671	0.746915	0.470966	0.876481
FTH1	16.982	19.4875	16.5492	17.1107	16.4697	15.0389	16.6447	18.0273	16.1595	17.3986	16.787	15.5277		0.182196	16.8486	0.744812	0.472818	0.855221		0.182196	16.8486	0.745216	0.471951	0.876481
ILF2	18.1598	14.5673	18.6294	13.8114	18.1595	15.7689	18.4644	NA	18.3976	12.4984	18.6975	15.0859		0.277021	16.5673	1.0367	0.3257	0.834062		0.177984	16.427	0.735944	0.47735	0.877843
2007-09-01	16.0122	15.7911	17.601	NA	17.4182	14.961	16.724	15.8667	17.3808	NA	17.2448	15.3233		-0.151249	16.4323	-0.7888	0.449583	0.855221		-0.124923	16.2633	-0.730806	0.480357	0.877843
SCRIB	17.4579	17.5782	16.9992	15.2949	17.0273	17.0713	17.9941	16.8468	17.1385	14.7982	16.5982	17.2068		0.141041	16.8343	0.736169	0.477842	0.855221		0.141041	16.8343	0.727854	0.482091	0.877843
VTA1	18.4697	17.192	18.4222	NA	16.085	16.3197	18.7	17.2695	18.434	NA	16.014	15.4704		0.120133	17.2376	0.608317	0.557328	0.864912		0.125542	16.9049	0.718478	0.487622	0.877843
EXOC4	14.9684	14.1521	18.1656	NA	16.0668	15.4015	15.7082	14.2224	18.4705	NA	16.16	15.2117		-0.203728	15.8527	-1.10303	0.297335	0.802596		-0.123867	15.4434	-0.716168	0.488992	0.877843
PLEC	18.7304	15.3915	18.6324	NA	19.0741	17.1871	18.4194	16.5773	18.6205	NA	18.6696	17.3584		-0.125951	17.8661	-0.522371	0.613448	0.878609		-0.149674	17.0627	-0.708489	0.493559	0.877843
ACTR2	17.3606	18.1444	18.4555	15.8723	18.6083	16.4528	17.5273	18.1079	17.8235	15.3713	18.8547	16.4783		0.121798	17.4214	0.722661	0.485761	0.855221		0.121798	17.4214	0.708231	0.493713	0.877843
NOTCH3	18.0603	17.0061	16.0035	14.6397	16.272	16.0137	17.9006	17.2641	15.9312	14.7415	16.3085	16.504		-0.109099	16.3871	-0.728304	0.482443	0.855221		-0.109099	16.3871	-0.706542	0.494721	0.877843
STXBP3	17.9973	17.4704	16.7138	15.7218	17.155	17.6276	18.3031	17.7253	17.2514	16.3135	16.8646	17.0392		-0.135184	17.1819	-0.713921	0.490928	0.855221		-0.135184	17.1819	-0.705349	0.495434	0.877843
TALDO1	16.7189	17.2648	18.9711	13.7165	18.996	17.351	16.8249	16.3905	18.9529	14.8408	18.9602	15.8374		0.201943	17.0688	0.699878	0.499301	0.855221		0.201943	17.0688	0.704052	0.49621	0.877843
ARPC2	16.5553	15.8861	18.3076	15.3667	16.8089	15.9019	16.9018	15.7753	18.1451	14.6162	16.776	15.8897		0.120392	16.4109	0.717461	0.488831	0.855221		0.120392	16.4109	0.702895	0.496902	0.877843
SLC1A5	21.5251	21.1781	20.438	19.1194	19.2065	20.5722	21.5567	21.6023	20.488	19.5491	18.8034	20.7299		-0.115008	20.3974	-0.718781	0.488051	0.855221		-0.115008	20.3974	-0.701466	0.497759	0.877843
CD151	18.8914	17.9118	14.9346	16.987	17.0924	19.1111	18.2966	19.6692	NA	17.2466	16.9803	17.7179		0.016625	17.7126	0.0444953	0.965437	0.986624		-0.260838	17.6185	-0.700207	0.498514	0.877843
AHCY	18.7542	17.9528	20.2466	16.4981	19.769	18.7143	18.4527	17.464	20.6116	16.9607	19.5646	18.1011		0.13004	18.5908	0.706692	0.495227	0.855221		0.13004	18.5908	0.69693	0.500483	0.877843
ENO1	19.8367	18.8942	18.7707	16.797	18.8755	18.4338	20.0042	18.9779	18.2515	16.916	18.3353	18.4279		0.115862	18.5434	0.712251	0.491919	0.855221		0.115862	18.5434	0.696056	0.501009	0.877843
PSMD8	17.8656	15.5246	17.9692	NA	18.2246	16.9362	17.6211	16.8061	18.0975	NA	18.5563	16.9749		-0.307171	17.4576	-1.33852	0.212066	0.774631		-0.156742	17.0118	-0.69529	0.50147	0.877843
2009-09-01	16.434	16.4924	18.7643	NA	17.2087	15.6737	16.1352	16.6835	17.8196	NA	17.1533	16.0815		0.140004	16.8446	0.645981	0.533678	0.864456		0.131749	16.5106	0.691303	0.503875	0.877843
LAMB2	21.8157	18.9611	18.5739	18.0786	19.3115	19.6973	21.5845	18.813	18.1691	17.5692	19.3367	20.2445		0.120211	19.3463	0.701456	0.498356	0.855221		0.120211	19.3463	0.688321	0.505678	0.877843
PODXL	15.8145	16.349	16.2567	16.4084	15.959	17.0864	15.4223	18.1845	16.3986	16.2771	15.5548	17.1489		-0.185387	16.405	-0.680497	0.510998	0.862622		-0.185387	16.405	-0.683401	0.508662	0.877843
KLC1	16.6457	14.5521	18.1456	NA	17.4511	16.3353	16.4684	16.3264	18.0472	NA	16.9099	16.7568		-0.27581	16.7639	-0.902649	0.389162	0.838671		-0.18346	16.3183	-0.675335	0.513576	0.877843
PSMD11	19.0566	15.8012	19.4653	NA	19.3561	18.5322	19.044	17.0711	19.632	NA	19.2544	17.9564		-0.149314	18.5169	-0.592412	0.567491	0.866089		-0.147369	17.9077	-0.670725	0.516397	0.877843
TTYH3	18.928	17.1627	16.635	14.7928	16.2036	17.2603	18.6425	18.9483	15.8932	14.5471	16.1883	17.9172		-0.192359	16.9266	-0.666519	0.519536	0.864456		-0.192359	16.9266	-0.670498	0.516536	0.877843
KIF5B	17.9802	16.6015	19.9565	NA	18.4937	17.1662	17.7819	16.7012	19.613	NA	18.4991	17.4568		0.0292158	18.025	0.171176	0.867698	0.964447		-0.1229	17.5298	-0.66633	0.519095	0.877843
COPS4	17.0717	15.6826	18.2386	NA	17.8935	15.3497	17.071	15.3815	18.0078	NA	18.0557	15.0604		0.131956	16.7812	0.796803	0.445141	0.855221		0.100144	16.4417	0.666081	0.519248	0.877843
PCBP1	18.3166	17.7657	17.7336	15.3632	19.2827	17.1999	18.2373	16.9034	18.7867	15.9554	19.4427	17.2416		-0.150914	17.6857	-0.664812	0.520584	0.864456		-0.150914	17.6857	-0.663132	0.521064	0.877843
RAB5C	19.5709	20.0096	17.3392	NA	18.648	19.3353	19.751	20.1971	17.22	NA	18.1418	18.8481		0.149028	18.9061	0.811462	0.437081	0.855221		0.109754	18.686	0.662912	0.521199	0.877843
EHD4	16.9031	17.237	15.9695	14.5143	16.5557	17.2259	17.2178	17.1451	16.5767	14.8162	16.385	16.9399		-0.112527	16.4572	-0.677138	0.513042	0.862622		-0.112527	16.4572	-0.662885	0.521216	0.877843
LGALS3	17.1631	16.0507	15.7403	13.5049	14.8003	16.5558	17.5277	14.4372	16.1143	NA	15.1805	15.501		0.309893	15.6887	0.973723	0.354482	0.834062		0.189306	15.5412	0.659881	0.523069	0.877843
ST14	17.4608	15.8167	15.8156	14.6497	15.2432	15.2731	17.8766	17.415	14.5101	14.3364	15.1731	16.184		-0.206031	15.8129	-0.652933	0.527915	0.864456		-0.206031	15.8129	-0.658327	0.52403	0.877843
HSPD1	18.8076	16.8893	17.5142	17.0163	17.6178	NA	18.9883	18.2202	16.4692	16.059	17.5127	15.9741		0.119162	17.3699	0.370599	0.719116	0.900489		0.18357	17.2957	0.652953	0.527358	0.877843
LAMB1	20.5396	16.6448	17.1618	16.3856	18.1839	17.3915	20.2849	17.1328	17.2125	15.9807	18.2291	18.205		-0.122951	17.7794	-0.66057	0.523195	0.864456		-0.122951	17.7794	-0.65193	0.527994	0.877843
DIP2B	20.0148	18.5859	17.8192	16.457	17.0709	18.4842	20.2435	18.8933	17.6485	16.6795	16.9002	18.6608		-0.0989774	18.1215	-0.673058	0.515531	0.862622		-0.0989774	18.1215	-0.651773	0.528091	0.877843
RPS16	18.616	16.506	18.7585	NA	19.464	16.4544	18.6119	15.0769	19.5856	13.949	19.9056	15.4069		0.242385	17.485	0.755983	0.468103	0.855221		0.181369	17.18	0.647675	0.530639	0.879197
RAB5A	18.155	17.6959	17.1934	15.7474	16.6953	17.6487	18.706	17.7268	16.6291	16.6455	16.6191	17.5764		-0.127875	17.2532	-0.64394	0.533504	0.864456		-0.127875	17.2532	-0.638011	0.536678	0.883057
RALB	19.865	19.6848	17.8293	15.5648	17.1773	17.528	20.0227	18.4997	18.7412	NA	16.6784	16.5341		0.321653	18.0114	1.09031	0.30262	0.80836		0.171731	17.8557	0.624453	0.545216	0.883057
DAAM1	15.7279	16.1528	NA	NA	14.5548	15.2247	16.1756	17.2593	15.4035	NA	13.9482	15.0923		-0.203845	15.5043	-0.711437	0.496003	0.855221		-0.133088	15.3288	-0.621132	0.54732	0.883057
EPHB3	18.5262	16.4535	NA	15.451	16.6071	16.8428	18.6141	16.5989	NA	15.6813	16.844	16.7255		-0.116631	16.8344	-0.728027	0.484262	0.855221		-0.0896571	16.9278	-0.615783	0.550717	0.883057
AP2M1	17.4013	16.5963	18.2724	14.4645	17.3836	16.7098	17.203	16.2787	18.0664	NA	17.2157	16.402		0.23953	16.9085	1.53701	0.157101	0.731617		0.103449	16.753	0.614002	0.55185	0.883057
TENM3	17.5436	16.0455	15.6684	15.0442	15.3124	15.3497	17.9504	16.7248	15.1702	14.2254	14.6207	15.4562		0.135986	15.7593	0.61609	0.55103	0.864912		0.135986	15.7593	0.613753	0.552009	0.883057
EEF1A1;EEF1A1P5	21.502	18.251	20.1316	18.8086	22.1563	20.7602	21.6281	16.8084	20.4477	19.4555	22.0752	20.2857		0.151536	20.1925	0.612269	0.55346	0.864912		0.151536	20.1925	0.612872	0.55257	0.883057
CTNND1	18.833	18.3984	18.3822	15.7374	17.49	17.5334	19.2337	18.9811	18.5142	15.4355	17.1361	17.7122		-0.106398	17.7823	-0.623273	0.546479	0.864912		-0.106398	17.7823	-0.611424	0.553494	0.883057
APEH	15.8182	14.8148	17.3363	15.9194	17.1845	14.8976	15.7891	16.4733	17.0014	15.3265	17.1616	15.1624		-0.157271	16.0737	-0.602736	0.559548	0.864912		-0.157271	16.0737	-0.604463	0.557945	0.883057
RPLP0;RPLP0P6	19.2338	15.5796	20.2002	14.4692	19.2066	16.4366	19.2888	15.5577	19.5275	NA	19.5131	16.3603		0.0818793	17.7612	0.437937	0.671281	0.894042		0.0997582	17.4711	0.598982	0.561463	0.883057
RAB25	15.6838	16.8681	14.3243	NA	13.3078	15.6778	15.9926	16.2136	13.7166	NA	13.2321	16.0775		0.125867	15.1094	0.595758	0.565345	0.866089		0.111237	15.0376	0.597182	0.562622	0.883057
EEF2	19.9182	18.2228	21.209	16.4473	20.8468	18.934	19.8818	18.0262	21.2407	17.1119	21.0398	18.8637		-0.0976322	19.3118	-0.611789	0.553766	0.864912		-0.0976322	19.3118	-0.596918	0.562791	0.883057
ADAM9	17.139	15.1697	14.2335	NA	13.7799	NA	17.8515	16.6412	13.6427	13.8147	13.6686	NA		-0.370466	15.1045	-1.1325	0.28857	0.796283		-0.1656	15.1108	-0.593763	0.564825	0.883057
PSMD12	18.9533	16.5753	19.4045	NA	18.8102	17.1381	18.6882	14.8411	19.0164	NA	18.9055	16.9511		0.495809	17.9284	1.91299	0.0865199	0.626464		0.183236	17.4417	0.591805	0.566089	0.883057
PSMD14	17.9116	15.7803	19.1115	NA	19.5992	18.1903	18.2916	16.0522	18.714	NA	19.4987	18.1582		-0.02434	18.1308	-0.135988	0.894686	0.976609		-0.0988676	17.4313	-0.59051	0.566926	0.883057
PSMC3	19.3026	15.4192	20.351	NA	19.2359	16.6888	19.3647	15.8937	19.552	NA	18.9453	16.3432		0.17971	18.1097	0.865009	0.408476	0.845159		0.111471	17.386	0.590187	0.567135	0.883057
TCP1	19.4547	17.8336	20.5668	17.9402	19.8248	18.5577	19.4498	17.8407	20.5179	17.5852	19.8626	18.4059		0.0859496	18.9867	0.611808	0.553753	0.864912		0.0859496	18.9867	0.58967	0.567469	0.883057
ARF3;ARF1	19.5883	19.5505	NA	16.806	19.2008	18.332	19.7573	19.961	NA	16.7099	19.5697	17.8823		-0.0805232	18.7358	-0.432028	0.675421	0.894042		-0.0972491	18.7423	-0.585773	0.569993	0.883057
CAPZA1	17.6885	17.1668	16.938	15.2669	17.6121	17.0328	17.7438	17.5259	16.8277	15.4342	17.6446	17.0448		-0.0859942	16.9939	-0.607154	0.556722	0.864912		-0.0859942	16.9939	-0.585694	0.570044	0.883057
TPM4	14.229	15.1749	17.1826	15.2754	14.1588	NA	14.1129	15.5211	16.9829	14.9109	14.6519	14.7805		-0.031813	15.1801	-0.169038	0.869334	0.964447		0.113261	15.2167	0.584029	0.571124	0.883057
SLC38A2	20.3553	18.0746	17.1823	17.0604	17.794	16.6623	20.5078	17.344	17.4365	16.6206	17.7656	16.8381		0.102737	17.8035	0.588194	0.568907	0.866089		0.102737	17.8035	0.577989	0.575052	0.883057
TPBG	17.3095	17.6031	16.2364	14.3796	15.5249	16.3565	17.7234	16.096	16.4562	NA	15.5898	15.1042		0.41217	16.2163	1.35906	0.205704	0.772534		0.177018	16.1465	0.576418	0.576076	0.883057
HSPH1	14.5116	15.414	16.1564	15.2881	17.7101	NA	15.1298	16.4684	15.9472	14.7353	17.601	NA		-0.160272	15.8962	-0.651739	0.530115	0.864456		-0.124146	15.8195	-0.574697	0.5772	0.883057
GNAI3	20.3421	19.0111	18.7538	16.8429	18.7399	18.6195	20.1321	19.4154	18.9634	17.4256	18.365	18.6028		-0.0991632	18.7678	-0.584902	0.571037	0.866089		-0.0991632	18.7678	-0.573483	0.577993	0.883057
ITGA3	19.6766	19.3564	18.3166	17.5494	17.6491	18.4172	19.8652	19.3201	18.3852	17.9822	17.6436	18.283		-0.0856891	18.5371	-0.587947	0.569066	0.866089		-0.0856891	18.5371	-0.568843	0.581028	0.883057
STARD10	17.767	16.5623	18.8379	14.1217	19.4752	16.5061	17.8509	16.7914	18.6804	14.6688	19.6912	14.6436		0.157304	17.133	0.563678	0.584877	0.870008		0.157304	17.133	0.566497	0.582566	0.883057
ITGB5	18.1835	16.7509	16.2776	15.3013	16.4138	16.4047	18.5626	17.8367	16.2011	14.8172	16.2898	16.3152		-0.115104	16.6129	-0.561297	0.58644	0.870008		-0.115104	16.6129	-0.557116	0.588738	0.883057
ATP1B3	19.1515	17.6844	17.3366	15.7404	17.5227	16.3756	19.574	16.5233	17.7106	15.9623	17.2399	16.0755		0.120943	17.2414	0.559621	0.587542	0.870008		0.120943	17.2414	0.556939	0.588855	0.883057
CLIC1	19.5985	18.395	20.5714	15.9146	19.7681	18.1653	19.487	18.2577	20.8355	16.1916	19.6397	17.4211		0.0967215	18.6871	0.567518	0.582359	0.870008		0.0967215	18.6871	0.55666	0.589039	0.883057
SLC44A1	20.0881	18.3942	19.909	16.5396	18.3278	18.2181	20.5067	18.9847	19.6202	16.8512	18.1452	17.9547		-0.0976503	18.6283	-0.564045	0.584635	0.870008		-0.0976503	18.6283	-0.553902	0.590861	0.883057
BAIAP2	15.7414	16.2597	15.0526	NA	14.122	14.8025	16.0553	15.3443	15.4437	NA	13.8764	14.7053		0.110647	15.1403	0.509542	0.62207	0.878609		0.105632	14.9759	0.553412	0.591185	0.883057
ATP2B1	19.6862	18.9368	18.5495	17.3801	17.0798	18.2455	19.8911	19.0099	18.5737	17.7464	16.6066	18.5888		-0.0897692	18.3579	-0.561138	0.586544	0.870008		-0.0897692	18.3579	-0.547613	0.595025	0.883057
CCT3	19.2648	17.674	20.8731	17.4904	20.6231	18.551	19.3838	17.658	20.9438	17.3473	20.5083	18.1452		0.0816587	19.0386	0.565681	0.583563	0.870008		0.0816587	19.0386	0.546769	0.595586	0.883057
CCT7	19.0518	17.2315	20.2883	17.9559	20.0536	18.3881	19.0693	17.8166	20.2869	17.8206	20.2518	18.2429		-0.0864681	18.8715	-0.558036	0.588585	0.870008		-0.0864681	18.8715	-0.543066	0.598046	0.883057
VAT1	16.345	16.4355	15.6044	14.5025	16.9735	15.6518	16.4739	15.7953	17.2996	14.8135	17.0184	15.0053		-0.148866	15.9932	-0.537141	0.602429	0.875162		-0.148866	15.9932	-0.539716	0.600277	0.883057
PPIA	19.8133	19.2351	19.2577	16.2995	19.4106	18.0955	20.0475	18.4238	19.4804	16.9294	19.1052	17.4458		0.113273	18.6287	0.543057	0.598493	0.875121		0.113273	18.6287	0.539495	0.600424	0.883057
PRDX6	17.5878	17.2102	17.3444	14.8451	17.4442	16.768	17.6671	17.0197	17.9966	15.6915	17.2981	16.1888		-0.110361	16.9218	-0.542163	0.599086	0.875121		-0.110361	16.9218	-0.53791	0.601481	0.883057
UBA1	19.1716	17.0683	21.231	14.547	20.1875	17.4674	19.3468	17.2019	21.3953	14.9812	20.0568	17.1942		-0.0839129	18.3208	-0.553228	0.591756	0.872152		-0.0839129	18.3208	-0.537332	0.601867	0.883057
PSMC6	19.6078	16.1666	20.1482	NA	18.9641	17.7387	19.402	15.915	20.2571	NA	19.014	17.526		0.102253	18.4739	0.630719	0.54319	0.864912		0.07882	17.8084	0.536741	0.602261	0.883057
SLC5A6	18.9797	18.6066	16.9468	15.678	18.1556	17.1874	19.5954	17.2832	17.2257	16.2465	18.0087	16.3642		0.138395	17.5231	0.531746	0.606031	0.87626		0.138395	17.5231	0.533224	0.604612	0.883057
RAP1B	19.7574	18.2909	16.7959	18.696	18.0999	17.8368	19.5537	17.8564	18.825	18.9237	18.1098	17.1735		-0.160901	18.3266	-0.528251	0.60837	0.87626		-0.160901	18.3266	-0.53216	0.605324	0.883057
SDK1	17.1665	17.0046	16.0724	15.4692	15.1937	14.5294	16.811	16.9693	15.0018	14.788	14.8391	NA		0.499445	15.8041	2.59836	0.0277589	0.493599		0.153868	15.829	0.530968	0.606122	0.883057
PSMA5	19.3046	20.575	19.1485	20.4682	19.8775	18.1157	19.0243	20.4571	19.328	20.5447	20.0536	18.5762		-0.0824188	19.6228	-0.539775	0.600675	0.875121		-0.0824188	19.6228	-0.52459	0.610402	0.885483
CBR1	16.8332	16.0021	18.2964	NA	18.0878	16.211	17.0413	14.8989	19.0011	NA	18.2069	15.4673		0.163004	17.0046	0.614712	0.553271	0.864912		0.121575	16.4863	0.523283	0.611281	0.885483
YWHAE	19.5001	18.7142	19.3058	17.413	18.5758	18.997	19.9012	18.943	18.9107	17.6316	18.2519	19.4008		-0.0888701	18.7954	-0.529396	0.607603	0.87626		-0.0888701	18.7954	-0.518665	0.614391	0.886191
TRIM25	15.581	NA	17.503	NA	16.2801	16.0804	16.3056	14.6618	17.7654	NA	16.2395	15.954		-0.204989	16.2634	-0.950261	0.368392	0.834062		-0.0880327	15.7289	-0.51737	0.615265	0.886191
RDX	18.0123	15.7767	17.6331	17.0489	16.2115	NA	17.6015	16.6704	17.0871	17.0989	15.4226	NA		0.1604	16.8563	0.648299	0.532242	0.864456		0.110632	16.7829	0.506336	0.622735	0.888156
CLIP1	15.6621	14.1054	15.5688	NA	16.5188	14.7333	15.9401	13.8521	15.2559	NA	16.4303	15.7939		-0.136792	15.3861	-0.605865	0.558888	0.864912		-0.100809	15.3244	-0.505416	0.62336	0.888156
ACTN1	18.5771	18.0294	18.6704	18.0853	18.92	15.7058	18.5216	17.7798	17.7638	17.6667	19.0113	16.5886		0.109381	17.9433	0.507826	0.622131	0.878609		0.109381	17.9433	0.50531	0.623432	0.888156
EEF1G	18.6761	17.0871	20.6327	15.5953	20.0459	18.1655	18.7419	17.3403	20.6151	15.9238	19.4461	17.5959		0.0899154	18.3222	0.510935	0.620026	0.878609		0.0899154	18.3222	0.502342	0.62545	0.888156
FARP2	17.3824	15.9108	16.8727	NA	15.4473	16.1853	17.1543	15.2592	17.0986	NA	15.634	15.7704		0.176406	16.2715	0.927687	0.376678	0.834062		0.0895992	15.9066	0.501433	0.626069	0.888156
TPD52L2	16.1755	NA	15.048	17.9833	18.2788	18.0459	16.1437	17.0538	16.5677	17.4327	18.2537	16.932		0.0403252	17.0832	0.124215	0.90375	0.978951		-0.154982	16.9864	-0.49986	0.62714	0.888156
PSMA7	20.7486	20.4672	20.1724	21.1903	20.105	18.8773	20.4745	20.7159	19.5134	21.2389	20.2704	19.9815		-0.105626	20.3129	-0.492536	0.632534	0.885897		-0.105626	20.3129	-0.489991	0.633882	0.894705
DERA	19.5194	15.6334	18.7968	14.4651	18.3579	14.9829	19.5827	14.0472	18.9752	15.0478	18.4809	14.9037		0.119692	16.8994	0.47638	0.643617	0.891568		0.119692	16.8994	0.477113	0.642732	0.894705
YWHAG	19.1782	18.8179	18.2393	18.0887	18.925	18.9239	19.4115	19.526	17.9364	17.9649	18.5016	19.3656		-0.088832	18.7399	-0.48315	0.638961	0.888827		-0.088832	18.7399	-0.47645	0.643189	0.894705
EEA1	19.4184	19.3846	19.5526	16.4768	18.7504	18.5724	19.3977	18.9991	19.6175	16.3862	18.8777	18.4528		0.070705	18.6572	0.492772	0.632372	0.885897		0.070705	18.6572	0.476001	0.643499	0.894705
SF3B3	19.0118	16.0057	19.2878	12.8366	18.5381	16.3888	18.8048	15.5912	18.9645	NA	18.7115	16.6315		0.105727	17.3429	0.597084	0.564495	0.866089		0.0753044	16.9738	0.472418	0.645973	0.894705
TLN1	15.5107	15.2206	17.2762	NA	16.8901	15.4454	16.1579	15.6785	16.9516	NA	16.677	15.6471		-0.153797	16.1455	-0.781249	0.453801	0.855221		-0.0832724	15.8445	-0.461002	0.653886	0.894705
SCARB1	17.7112	17.8899	16.2114	16.6055	17.174	17.3971	17.8689	19.4814	15.1069	17.0123	16.6402	17.679		-0.133266	17.2315	-0.456931	0.657081	0.894042		-0.133266	17.2315	-0.459791	0.654728	0.894705
TUBB	20.9599	NA	21.728	16.3334	21.8501	19.2488	21.1962	NA	21.3856	17.2821	22.0719	18.6286		-0.0888328	20.0685	-0.378856	0.713175	0.900489		-0.0934965	19.8725	-0.455696	0.657579	0.894705
GRB2	17.275	17.4979	14.9794	NA	15.9791	16.1928	17.3074	17.3523	15.174	NA	15.8015	15.8651		0.0847852	16.3425	0.512724	0.619926	0.878609		0.0675008	16.12	0.452854	0.659561	0.894705
TPM3	15.1464	16.7956	18.0428	14.8369	NA	15.7696	15.9579	16.8566	17.5288	14.2278	NA	16.4903		-0.094023	16.1653	-0.379307	0.712851	0.900489		-0.0975853	16.2159	-0.451221	0.660701	0.894705
HSPA8	20.6776	20.4537	20.6731	19.111	21.3087	20.6152	20.7039	20.3102	20.7669	19.3076	20.9387	20.4027		0.0682379	20.4391	0.46474	0.651659	0.892949		0.0682379	20.4391	0.449974	0.661573	0.894705
PSMC1	19.2263	16.3762	18.8559	NA	18.9497	18.6505	19.116	16.5238	18.5955	NA	18.8195	18.4225		0.116273	18.3536	0.720063	0.488929	0.855221		0.0669665	17.8096	0.448647	0.6625	0.894705
PTTG1IP	20.3383	17.12	18.2117	NA	17.5693	16.096	20.3571	15.8364	18.9264	NA	17.5891	15.4368		0.237923	17.7481	0.881551	0.399907	0.841298		0.1117	17.3673	0.44735	0.663407	0.894705
PSMA3	20.1448	20.1411	19.6182	20.895	19.6005	18.832	19.3674	20.8055	19.0422	21.1067	19.7203	19.8185		-0.104835	19.9244	-0.445321	0.665179	0.894042		-0.104835	19.9244	-0.444885	0.665133	0.894705
LLGL2	18.2504	17.8677	18.1965	15.5311	17.3675	17.43	18.2405	17.536	18.1024	15.5406	17.2212	17.6084		0.0657022	17.4077	0.460692	0.654467	0.894042		0.0657022	17.4077	0.444732	0.665241	0.894705
RPS8	16.773	15.2355	15.8407	13.6542	16.5536	14.6958	16.7487	NA	16.4557	14.0476	17.4506	13.4349		-0.124023	15.5355	-0.427182	0.678825	0.894042		-0.111722	15.5147	-0.443794	0.665898	0.894705
HSPB1	21.2614	20.2208	21.46	18.4712	21.2106	19.5504	21.2496	19.9078	21.9471	19.1053	21.6467	18.8504		-0.0887619	20.4068	-0.444487	0.665763	0.894042		-0.0887619	20.4068	-0.440534	0.668185	0.894705
SLC26A2	18.1368	17.1092	15.2358	15.8214	16.947	15.7084	18.4074	16.3039	16.3235	15.8617	16.8538	NA		-0.100021	16.6099	-0.397216	0.700039	0.900489		-0.0964891	16.5413	-0.439533	0.668887	0.894705
DARS	19.1665	15.3748	19.6961	NA	19.479	18.0144	18.9495	15.0006	19.8871	NA	19.4552	17.6543		0.156802	18.2678	0.924256	0.378371	0.834062		0.0713417	17.4926	0.438406	0.669679	0.894705
BCAM	16.3826	17.035	17.4762	14.5123	16.0552	16.1555	16.9116	16.9484	17.2053	14.0496	16.3027	16.6745		-0.0792314	16.3091	-0.443934	0.66615	0.894042		-0.0792314	16.3091	-0.4369	0.670738	0.894705
GOLGB1	18.1341	16.4001	17.6682	NA	17.2152	16.565	17.3251	16.3302	17.7686	NA	17.3676	16.9424		0.0497458	17.1717	0.244727	0.811905	0.958968		0.0785297	16.8006	0.435083	0.672016	0.894705
GAPDH	21.3317	21.2649	21.9727	19.133	22.7456	21.6769	21.6099	21.0779	22.4345	19.8297	22.4088	20.0633		0.116788	21.2957	0.432203	0.674384	0.894042		0.116788	21.2957	0.433937	0.672823	0.894705
CYFIP2	16.2939	15.3497	16.8729	13.4071	14.906	NA	16.8742	15.6859	16.552	13.0512	14.8708	15.7115		-0.0408985	15.4159	-0.209437	0.838557	0.958968		-0.0744559	15.4204	-0.426972	0.677736	0.894705
PSMD13	19.2046	16.0374	19.5537	12.9869	19.161	17.8986	19.1722	16.2894	19.245	13.1801	19.4572	17.8916		-0.0655241	17.5065	-0.440386	0.668636	0.894042		-0.0655241	17.5065	-0.426948	0.677753	0.894705
CLTC	20.6704	19.7585	20.8256	18.094	20.7735	19.7358	20.942	19.4047	21.3389	18.4562	21.0149	19.1677		-0.0777815	20.0152	-0.428292	0.67714	0.894042		-0.0777815	20.0152	-0.422008	0.681247	0.894705
PSMB1	19.9336	19.9316	19.6673	19.3871	19.7278	17.7504	19.7965	19.3064	19.0402	19.4266	19.9857	18.3579		0.0807336	19.3592	0.41874	0.68389	0.894042		0.0807336	19.3592	0.414169	0.686807	0.894705
ROR2	16.9651	15.4996	NA	NA	14.1556	15.3399	17.56	14.5943	15.1549	NA	14.8757	15.6321		-0.17548	15.5308	-0.611324	0.557087	0.864912		-0.09306	15.2427	-0.414106	0.686852	0.894705
LAMC1	22.6138	18.6788	20.0362	18.4911	19.7489	19.8151	22.1904	18.713	19.9508	17.8059	19.8116	20.4473		0.0774852	19.8586	0.418015	0.684404	0.894042		0.0774852	19.8586	0.412438	0.688038	0.894705
NRAS	19.9311	19.8376	17.8179	17.7089	18.5093	18.6777	19.9637	19.3917	18.6788	17.6752	18.1989	18.0773		0.0828261	18.7057	0.415817	0.685961	0.894042		0.0828261	18.7057	0.41206	0.688306	0.894705
BROX	19.3641	19.0914	17.5906	15.8935	16.6556	18.4001	19.1776	18.6966	17.4772	NA	16.5287	18.2906		0.186222	17.9242	1.17487	0.268826	0.793087		0.0674922	17.7988	0.411064	0.689015	0.894705
PSMC2	19.0097	16.5919	18.5983	NA	19.1452	17.9996	18.6217	16.8679	18.464	NA	19.2637	17.9418		0.0371438	18.2504	0.217008	0.83282	0.958968		-0.0690827	17.6784	-0.407887	0.691277	0.894705
IGSF3	20.3458	19.8853	19.0279	17.93	18.3345	19.5429	20.4969	20.037	18.9315	17.5616	18.125	19.5463		0.061338	19.147	0.419415	0.683412	0.894042		0.061338	19.147	0.405928	0.692673	0.894705
SND1	17.4049	15.2429	17.6484	13.6688	17.9175	16.0286	16.5507	15.3462	18.2971	13.4495	17.6928	16.1004		0.0790392	16.279	0.407631	0.691778	0.897011		0.0790392	16.279	0.403318	0.694536	0.894705
SNTB2	17.6957	17.7197	16.7415	15.1783	15.786	17.8016	17.3468	17.594	16.8437	15.732	15.7646	17.2163		0.0709069	16.785	0.407658	0.691759	0.897011		0.0709069	16.785	0.400464	0.696575	0.894705
AP2B1	18.3982	16.877	18.4427	NA	17.2095	16.6623	18.3336	17.3754	18.2442	NA	17.2115	16.845		-0.0840133	17.5599	-0.484766	0.638892	0.888827		-0.0621306	17.1921	-0.398991	0.697628	0.894705
ABI1	17.5922	17.8348	17.6825	15.3668	16.8364	17.246	18.1386	17.6915	17.9037	NA	16.2869	16.6759		0.0990434	17.205	0.472556	0.647264	0.892928		0.0739411	17.0562	0.398805	0.697761	0.894705
RTN3	20.3015	16.0098	18.1453	NA	19.0996	18.3458	19.9139	15.788	18.9085	NA	18.9091	17.7149		0.133539	18.3136	0.611016	0.555613	0.864912		0.0771071	17.723	0.393853	0.701307	0.894705
AP2A1	18.5059	16.9204	18.1172	14.762	18.0375	17.1659	18.1787	17.1186	18.1303	15.1104	17.9937	16.5785		0.066424	17.2183	0.401326	0.696272	0.900489		0.066424	17.2183	0.392752	0.702097	0.894705
ALDH16A1	19.1092	16.8363	18.1447	15.2549	18.5715	17.5528	19.1005	15.7366	17.9676	16.1049	18.6847	17.3504		0.0874341	17.5345	0.393121	0.702138	0.900489		0.0874341	17.5345	0.391767	0.702803	0.894705
GOLGA4	17.6868	17.1779	18.2507	NA	17.9096	17.9313	17.3823	17.2103	18.3638	NA	17.9072	17.7844		0.0616386	17.7604	0.380783	0.711792	0.900489		0.0565819	17.3521	0.388007	0.705503	0.894705
EEF1A2	18.034	20.5225	23.27	NA	20.28	16.7395	18.5387	21.1358	23.5638	NA	20.1539	15.6232		-0.033875	19.7861	-0.132159	0.897633	0.976609		-0.0870862	19.4038	-0.38506	0.707623	0.894705
HYOU1	17.0514	16.2112	18.43	NA	18.2738	17.4566	17.2369	15.8116	17.8088	NA	17.9354	17.6408		0.197914	17.3856	1.05529	0.317551	0.834062		0.0719627	16.9805	0.384401	0.708096	0.894705
DSP	16.6738	15.0195	17.7169	NA	17.4082	16.2075	16.6284	15.8635	17.507	NA	17.4636	16.1618		-0.11967	16.665	-0.609498	0.556577	0.864912		-0.0678013	16.298	-0.382442	0.709507	0.894705
RARS	18.8783	15.0364	19.8376	NA	19.1	17.9513	18.7918	15.7908	20.0907	NA	18.8149	17.2426		0.0145853	18.1534	0.065359	0.949251	0.98568		-0.0785864	17.3377	-0.381965	0.70985	0.894705
GDI2	18.8419	17.3984	19.1088	15.6317	17.5804	16.4455	19.2128	17.4401	18.7743	15.8701	17.2647	16.8239		-0.0631896	17.5327	-0.388808	0.705229	0.900489		-0.0631896	17.5327	-0.379939	0.711311	0.894705
VANGL1	17.429	17.3583	17.0601	15.7569	15.6444	17.2822	17.6867	17.0504	17.4254	15.8732	15.3642	17.4954		-0.0607442	16.7855	-0.387708	0.706019	0.900489		-0.0607442	16.7855	-0.37768	0.712941	0.894705
DSG2	16.4931	14.78	17.3275	NA	14.9132	15.477	16.6821	15.7548	16.4948	NA	14.9393	15.4615		-0.0683477	15.8323	-0.281412	0.784466	0.947385		-0.0788776	15.4989	-0.371672	0.717282	0.896477
PKM	20.5881	19.5082	22.0635	18.6913	21.2212	20.1609	20.6534	20.3133	21.9113	18.9892	21.2342	19.5566		-0.0707933	20.4076	-0.375438	0.71485	0.900489		-0.0707933	20.4076	-0.370833	0.717889	0.896477
BASP1	17.5135	15.4848	NA	17.2054	16.4887	17.5615	16.5861	17.3076	17.4576	16.3612	15.9054	18.3272		-0.0467142	16.9272	-0.121842	0.905578	0.978951		-0.122675	16.9295	-0.367623	0.720214	0.896974
PTPRF	19.4142	18.7775	19.3519	18.4261	19.1279	17.1292	19.6304	19.0893	18.3396	18.1291	18.8894	17.6901		0.0765031	18.6662	0.367063	0.720903	0.900489		0.0765031	18.6662	0.364641	0.722376	0.896974
CCT8	19.4269	18.1464	19.5648	17.9618	21.1546	18.9851	19.4444	18.4745	19.8841	17.7545	21.2404	18.7765		-0.0558022	19.2345	-0.371578	0.717637	0.900489		-0.0558022	19.2345	-0.360562	0.725337	0.896974
CLDN3	21.9713	21.4011	20.4725	20.2128	20.0208	21.26	21.497	21.8462	20.6742	20.2826	19.8862	21.5115		-0.0598842	20.9197	-0.3683	0.720008	0.900489		-0.0598842	20.9197	-0.359912	0.725809	0.896974
NAPA	15.6204	15.84	15.7376	NA	16.2956	15.0257	16.1979	16.986	16.2992	NA	15.945	13.4658		-0.0748996	15.7413	-0.217106	0.832746	0.958968		-0.106314	15.44	-0.356565	0.728244	0.896974
DDB1	17.5049	15.4528	17.6027	15.8766	17.4347	15.4725	17.4576	15.692	17.2606	15.6159	17.3452	15.6449		0.0546749	16.53	0.366788	0.721102	0.900489		0.0546749	16.53	0.35566	0.728902	0.896974
PSMA6	19.9777	20.8002	20.0178	20.9688	19.8985	18.938	19.644	20.4543	19.7507	20.8225	20.1309	19.4431		0.0592292	20.0705	0.355432	0.729342	0.908542		0.0592292	20.0705	0.348027	0.734468	0.901635
PCNA	17.3059	15.7928	17.336	NA	17.2147	15.3792	17.0908	15.5156	18.0689	NA	17.1006	15.0327		0.0439914	16.5837	0.21862	0.8316	0.958968		0.0612403	16.196	0.343774	0.737575	0.903262
MYO1D	16.3338	16.7461	16.4035	14.1329	15.452	15.9288	16.544	17.2787	16.1309	14.3178	14.9697	16.1026		-0.0577679	15.8617	-0.340141	0.740495	0.917924		-0.0577679	15.8617	-0.333545	0.74507	0.910242
BLVRB	18.5447	16.5051	15.3056	17.7104	16.9638	18.3087	18.5724	18.0286	15.5722	NA	16.5965	18.7972		-0.387814	17.355	-1.50315	0.165492	0.731617		-0.0986334	17.2724	-0.330717	0.747147	0.910585
FLOT1	19.7838	18.4962	17.8349	15.7937	16.9088	16.9177	19.9389	17.6206	17.6553	16.6261	16.6351	16.8477		0.0685511	17.5882	0.330487	0.747568	0.924432		0.0685511	17.5882	0.328224	0.748979	0.91063
HSPA5	17.6566	15.8466	18.0794	13.1046	19.5862	17.3345	17.4797	15.2187	17.8249	14.231	19.4566	16.9683		0.0714634	16.8989	0.326174	0.750736	0.926091		0.0714634	16.8989	0.324824	0.751481	0.911486
GFPT1	18.0455	15.144	17.6493	NA	18.7723	16.5411	17.9339	15.1337	17.6734	NA	18.6577	16.1606		0.118575	17.1712	0.735036	0.480178	0.855221		-0.0608029	16.5554	-0.320779	0.754462	0.912012
HUWE1	17.4511	14.9266	18.2284	NA	18.1839	15.6268	17.1582	14.8549	18.0253	NA	18.4257	16.1855		-0.0465508	16.9066	-0.251306	0.806963	0.958968		-0.0524995	16.3937	-0.318672	0.756016	0.912012
CD47	18.4019	19.9452	NA	19.0809	17.154	19.7013	17.2618	20.829	NA	19.1481	17.235	20.1307		-0.0642552	18.8888	-0.240005	0.815457	0.958968		-0.0737912	18.7989	-0.316916	0.757312	0.912012
VCP	20.747	18.4944	21.4289	19.5353	20.3988	17.6429	20.4452	18.7643	20.7533	19.1869	20.577	18.1672		0.058912	19.6784	0.317606	0.757045	0.931607		0.058912	19.6784	0.313382	0.759923	0.912989
PSME2	14.3254	14.6218	15.3818	14.6309	16.1865	15.391	14.3502	14.899	14.3424	NA	16.2173	15.3879		0.141953	15.0667	0.659679	0.525225	0.864456		0.0606722	15.0592	0.307835	0.764027	0.915749
NSF	15.2164	15.2798	17.3516	NA	18.1364	15.7008	15.6033	15.3563	17.3769	NA	17.8302	15.5722		-0.0107782	16.3424	-0.0627308	0.951289	0.98568		-0.046656	16.1542	-0.299618	0.770121	0.919358
TGFB1	17.7278	16.4823	NA	16.0888	17.6241	16.1834	18.4173	17.1538	NA	14.1452	17.6283	17.3523		-0.118101	16.8803	-0.303914	0.767785	0.941287		-0.0999183	17.1457	-0.298886	0.770665	0.919358
CCT5	19.452	16.2855	20.1217	17.5541	20.032	18.0885	19.4298	17.7536	20.347	17.1138	19.8423	17.4814		-0.0723341	18.6251	-0.28986	0.777598	0.947385		-0.0723341	18.6251	-0.290234	0.7771	0.921174
SEC31A	15.6624	14.9929	17.0679	NA	16.7756	13.8967	15.7217	15.6927	16.623	NA	16.7631	13.554		0.00821447	15.675	0.0405601	0.968491	0.986624		0.0526083	15.4495	0.290106	0.777196	0.921174
SDC4	21.1582	16.5783	NA	15.1729	17.6068	19.2321	20.9357	18.0661	16.4717	13.3923	17.0842	20.7692		-0.0998342	17.8607	-0.226793	0.82542	0.958968		0.116005	17.8445	0.286454	0.779918	0.921174
ERBB2	16.4888	16.7636	15.0976	NA	14.4905	15.1497	17.3404	16.9517	14.6278	NA	14.7722	15.0602		-0.152439	15.6742	-0.72615	0.48536	0.855221		-0.0561642	15.4884	-0.286416	0.779946	0.921174
RAB14	17.2448	15.9759	16.9808	13.743	16.806	15.7307	17.3934	15.3554	17.7	NA	16.7433	15.6179		-0.0143533	16.2992	-0.0685798	0.946755	0.98568		-0.0525983	16.1065	-0.282491	0.782875	0.921174
ALDOA	20.721	20.7232	21.5851	20.1614	19.7422	19.5318	20.7497	21.4864	20.7151	19.5828	19.6303	19.9312		0.0615425	20.38	0.283503	0.782334	0.947385		0.0615425	20.38	0.282205	0.783089	0.921174
TP53BP1	18.5188	15.9405	17.1332	12.2432	18.7863	16.2534	18.1511	15.6026	17.2222	NA	17.5585	17.0298		0.213583	16.7672	0.811838	0.436875	0.855221		-0.0844635	16.5214	-0.276578	0.787294	0.923977
LMNB1	18.3122	16.3225	17.7746	NA	16.9112	16.1939	18.077	16.7099	17.2038	NA	16.8086	16.5186		0.0392883	17.0832	0.203052	0.843403	0.958968		0.0468069	16.704	0.272922	0.790029	0.925046
PSMA1	20.3646	20.8317	20.3492	21.5111	20.1134	19.5045	19.7674	21.221	19.5317	21.5449	20.3369	19.9635		0.0515103	20.42	0.255307	0.803445	0.958968		0.0515103	20.42	0.253181	0.804853	0.940232
NEDD4L	18.3059	16.4517	15.6412	NA	15.8284	15.9624	18.8696	16.1664	15.7837	NA	15.8555	15.7309		-0.0432931	16.4596	-0.235728	0.818679	0.958968		0.0420329	16.224	0.242465	0.812935	0.94749
RPS20	17.5302	15.7748	17.6925	NA	17.0463	14.7144	17.4879	14.4431	18.1103	13.4693	17.1896	NA		0.203274	16.3458	0.689712	0.508891	0.862622		0.0546242	16.0227	0.234254	0.819143	0.952535
STIP1	16.5285	16.0977	16.5702	13.0258	17.9381	16.027	16.9497	14.9476	16.5229	13.734	17.5328	16.1812		0.0532035	16.0046	0.23171	0.821242	0.958968		0.0532035	16.0046	0.23124	0.821424	0.953003
CHMP6	17.28	16.0589	NA	14.8185	16.1939	16.1848	17.1645	16.0364	NA	15.005	16.0004	16.4867		-0.0313719	16.1229	-0.189041	0.854062	0.962244		-0.0338862	16.1671	-0.227302	0.824409	0.954281
CAPN1	17.6322	16.2526	19.1681	15.9435	17.7398	15.932	17.4848	16.7839	18.9829	15.7768	17.5963	15.8369		0.0344224	17.0941	0.221254	0.829162	0.958968		0.0344224	17.0941	0.215397	0.833447	0.956946
ITGA2	18.854	18.5381	17.4778	17.0601	17.1679	17.6747	19.1062	18.9447	17.2446	17.7354	16.7005	17.2878		-0.0410888	17.816	-0.218022	0.831614	0.958968		-0.0410888	17.816	-0.215341	0.83349	0.956946
CSE1L	17.7837	16.4107	19.167	NA	19.0732	17.4322	17.6621	16.0209	19.4257	NA	19.2846	16.7779		0.139137	17.9038	0.725229	0.485898	0.855221		-0.04539	17.3877	-0.214935	0.833798	0.956946
XPO1	17.5369	14.3003	18.8228	NA	18.3628	17.0666	17.4361	14.3855	18.8995	NA	18.7218	16.5479		0.0196843	17.208	0.108736	0.915688	0.98151		-0.0348831	16.5744	-0.210817	0.836931	0.956946
ITGA5	17.8623	17.4811	NA	14.259	15.7812	15.4832	18.3485	16.6867	NA	14.2025	15.5816	16.2794		-0.0463836	16.1965	-0.195344	0.849263	0.958968		-0.0429914	16.2592	-0.207069	0.839785	0.956946
BCAP31	18.4195	16.3448	18.6592	NA	17.8832	17.5144	18.0534	16.621	19.1225	NA	17.9692	17.139		-0.0167839	17.7726	-0.0884536	0.931364	0.98568		-0.034871	17.2815	-0.206558	0.840174	0.956946
PFN1	18.2237	18.5542	17.9996	16.3886	17.5018	17.8383	18.1988	18.7525	17.8608	16.5704	17.3477	17.5917		0.0307215	17.7357	0.213356	0.835158	0.958968		0.0307215	17.7357	0.20617	0.84047	0.956946
VPS28	19.7923	18.8613	18.8506	16.1585	17.2717	18.3331	20.1656	18.4473	18.5298	16.1213	17.3384	18.4665		0.0330773	18.1947	0.209715	0.837926	0.958968		0.0330773	18.1947	0.20441	0.841811	0.956946
PSMB7	18.9019	19.0845	18.8541	19.903	18.8342	16.4147	18.6159	19.103	18.408	20.0695	19.0562	16.9446		-0.0341141	18.6825	-0.203547	0.84262	0.958968		-0.0341141	18.6825	-0.199396	0.845635	0.958276
CCT6A	19.9834	17.2467	20.6804	18.2575	20.3894	18.6691	19.9692	17.8258	20.7255	17.8568	20.3458	18.3028		0.0334487	19.1877	0.199828	0.845454	0.958968		0.0334487	19.1877	0.195733	0.848431	0.958276
GSR	16.0763	15.2888	17.2464	14.8568	17.2153	15.2884	16.3394	14.7582	16.6385	NA	17.253	14.9445		0.236297	15.9914	1.24941	0.241604	0.775272		-0.0490887	16.0199	-0.191584	0.851601	0.958276
DYNC1H1	18.2129	18.0204	19.3371	NA	19.6448	17.1529	17.7135	17.8556	19.5986	NA	19.8624	17.1074		0.0461338	18.4506	0.257815	0.802082	0.958968		-0.0322001	17.8892	-0.19145	0.851703	0.958276
RAB5B	17.3982	16.3934	17.0442	NA	18.3917	15.5303	17.7532	15.3895	17.6824	NA	18.2216	15.4754		0.0471285	16.928	0.197433	0.847674	0.958968		0.0397588	16.5434	0.190498	0.852431	0.958276
NPEPPS	17.6762	15.9419	19.6585	NA	18.998	16.7232	17.5779	15.7307	19.7907	NA	18.8885	16.4535		0.111299	17.7439	0.691662	0.505802	0.860543		0.0281539	17.1833	0.180941	0.859744	0.960069
PACSIN3	18.1215	19.1123	16.0494	15.6155	16.5693	17.1678	18.4006	18.3985	16.4774	15.844	16.3399	16.9773		0.0330046	17.0895	0.183216	0.858138	0.964447		0.0330046	17.0895	0.180428	0.860137	0.960069
LMNA	20.8947	17.3537	20.3121	15.2115	19.0492	17.4935	20.3174	17.3456	19.3378	16.5473	18.4667	18.012		0.0480114	18.3618	0.173643	0.865467	0.964447		0.0480114	18.3618	0.174463	0.864709	0.960069
GPS1	16.7944	14.7071	17.9283	14.203	17.7975	14.9347	16.4434	15.5967	17.4554	NA	17.5475	15.8049		-0.13719	16.2921	-0.544963	0.598415	0.875121		-0.0397652	16.0807	-0.1735	0.865448	0.960069
CD44	18.55	18.2299	17.6051	17.2211	17.8555	18.1752	18.2787	18.5463	17.1174	17.1085	18.1282	18.2857		0.028672	17.9251	0.177555	0.86247	0.964447		0.028672	17.9251	0.173412	0.865515	0.960069
SLC2A1	19.5403	19.0532	17.7809	17.2303	18.3856	18.5963	19.8752	18.1181	18.2244	17.9229	18.1722	18.4935		-0.0366053	18.4494	-0.171965	0.866753	0.964447		-0.0366053	18.4494	-0.171014	0.867355	0.960069
NEO1	17.2997	17.1554	17.3035	16.29	16.1399	14.9146	17.0912	18.1371	NA	15.3378	16.3596	16.1831		-0.26184	16.5647	-0.861945	0.410077	0.845159		-0.0506971	16.5425	-0.169366	0.86862	0.960069
MPP7	16.4138	15.8125	15.2795	15.1161	15.4849	16.3979	17.0961	15.8026	15.8641	14.1279	14.7332	16.6406		0.0400367	15.7308	0.168755	0.869214	0.964447		0.0400367	15.7308	0.168643	0.869175	0.960069
NAGK	15.7315	15.0946	17.5721	NA	16.2842	15.4526	16.0462	15.0227	17.2563	NA	16.7842	15.452		-0.0852746	16.0696	-0.47131	0.648121	0.892928		-0.02682	15.7382	-0.161568	0.874611	0.962807
PSMB3	20.7804	19.4353	21.3346	19.263	20.2043	16.5962	20.4978	19.24	20.6674	18.9622	20.6198	17.8553		-0.0381206	19.6214	-0.160576	0.875492	0.964944		-0.0381206	19.6214	-0.160474	0.875452	0.962807
SLK	14.6995	13.683	15.2019	NA	15.6024	15.8106	14.8231	15.0319	14.8665	NA	14.9247	15.7618		-0.0821179	15.0405	-0.30144	0.769614	0.941287		-0.0375369	15.0453	-0.15733	0.87787	0.963376
SELENBP1	17.6978	16.5646	17.5014	NA	18.0657	14.6702	17.7806	16.5961	18.0695	NA	17.9659	14.2705		-0.0366092	16.9182	-0.197537	0.847595	0.958968		-0.0249237	16.69	-0.151089	0.882674	0.966556
UBC;UBB;RPS27A;UBA52	23.3679	22.5172	20.9706	20.2537	NA	21.7571	23.0357	22.6275	21.2842	20.0543	NA	22.1156		-0.0501532	21.7984	-0.280941	0.784816	0.947385		-0.023606	21.54	-0.147308	0.885586	0.967655
VPS37B	19.2037	17.7166	17.9311	14.469	16.0907	17.0372	20.3651	17.8301	16.8538	14.0466	16.4999	17.0692		-0.0360487	17.0928	-0.142856	0.889124	0.976609		-0.0360487	17.0928	-0.143098	0.888831	0.968912
PSMA2	18.7663	18.3429	18.9352	18.7136	18.8437	15.5263	18.7643	18.0277	17.6521	18.501	19.0297	16.9211		0.0386971	18.1687	0.138511	0.892472	0.976609		0.0386971	18.1687	0.139208	0.891832	0.968912
SPTBN2	17.6554	14.277	17.6107	NA	17.4163	14.8027	17.6264	14.2531	17.1657	NA	17.1684	15.3272		0.0442915	16.3303	0.23662	0.818006	0.958968		0.0230633	15.9836	0.138183	0.892623	0.968912
CD59	18.4481	19.4183	18.6669	17.6547	17.0996	17.4436	19.0249	18.7373	18.8716	17.4378	16.6548	17.8447		0.0266985	18.1085	0.137339	0.893375	0.976609		0.0266985	18.1085	0.135907	0.89438	0.968912
ROCK2	17.0976	14.8634	17.6429	NA	17.4798	15.811	16.9712	14.6659	17.4502	NA	17.5986	16.1751		0.0067649	16.5756	0.0397633	0.96911	0.986624		-0.0204516	16.1644	-0.133188	0.896479	0.969115
GNB2L1	19.5579	17.7264	21.5063	13.8073	20.0403	17.2964	19.4627	16.6604	21.6942	15.7513	20.5626	16.0749		-0.0452557	18.3451	-0.127922	0.900641	0.977784		-0.0452557	18.3451	-0.129287	0.899492	0.970303
SFN	18.418	18.4596	16.2623	15.4854	17.4774	17.7019	18.4481	NA	16.7013	16.0473	16.657	18.0133		-0.104397	17.2429	-0.467644	0.650647	0.892949		-0.0231455	17.3123	-0.113754	0.911507	0.979743
NUMA1	21.1085	18.1135	21.0532	NA	19.7518	20.0873	20.4403	17.9518	21.1049	NA	20.7127	19.8461		0.0117192	20.017	0.0500906	0.961094	0.98568		0.0231457	19.6722	0.112978	0.912108	0.979743
SYT1	18.063	17.5555	15.7121	15.1526	17.0622	17.5796	18.1487	17.9007	15.3596	14.5105	17.159	17.9315		0.0191825	16.8446	0.109524	0.914863	0.98151		0.0191825	16.8446	0.107645	0.916239	0.982099
SLC6A14	20.3144	18.8593	19.1781	17.816	17.5137	19.0852	20.821	19.6032	19.0131	17.7013	17.3439	18.4081		-0.020637	18.8048	-0.104081	0.919077	0.983064		-0.020637	18.8048	-0.103114	0.919751	0.98229
EIF4A1;EIF4A2	18.3549	16.1375	NA	13.3951	19.8962	18.5326	18.4563	16.3678	NA	14.0384	20.1328	17.5159		-0.0389964	17.2827	-0.163454	0.873607	0.964944		-0.0212653	17.6521	-0.101802	0.920768	0.98229
CHMP1A	17.3705	17.9456	17.5214	NA	16.3308	17.2259	16.8441	18.8826	17.3261	NA	15.9838	17.225		0.0265308	17.2656	0.11675	0.909504	0.981104		-0.0201505	17.0144	-0.0999179	0.922229	0.98229
ACTR3	17.445	17.0102	19.3769	15.7747	18.1103	16.0911	18.0089	17.5719	18.8365	15.4983	17.9698	16.0243		-0.0168934	17.3098	-0.0911419	0.929105	0.98568		-0.0168934	17.3098	-0.0899255	0.929982	0.983985
PSMD1	18.9326	14.7193	20.0208	NA	19.102	16.3127	18.7974	14.7361	19.7425	NA	19.2813	16.4902		0.00800369	17.8135	0.0484719	0.96235	0.98568		-0.013324	17.0399	-0.0893611	0.930421	0.983985
ACLY	18.3416	18.6863	19.3461	18.4309	19.801	17.8103	18.2539	19.0698	19.2984	18.2194	19.9809	17.5128		0.0134916	18.7293	0.0887004	0.930998	0.98568		0.0134916	18.7293	0.0861743	0.932895	0.983985
VPS35	17.4965	15.4811	19.6292	12.5341	18.2821	16.6246	17.9459	15.4388	19.3298	12.9135	18.5273	15.9858		-0.0155854	16.6824	-0.0865447	0.932671	0.98568		-0.0155854	16.6824	-0.0852261	0.933631	0.983985
HSP90B1	15.937	15.2167	18.4415	NA	19.0014	17.7358	15.9659	15.6658	17.7062	NA	18.5866	17.7021		0.141188	17.1959	0.69563	0.503424	0.85938		-0.0155927	16.7423	-0.0748339	0.941707	0.983985
GPI	17.8614	18.0579	18.8765	15.7214	16.7596	17.2061	18.2865	17.7857	18.0784	16.5982	16.5206	17.1175		0.0159781	17.4058	0.0748918	0.941716	0.98568		0.0159781	17.4058	0.0744859	0.941977	0.983985
CBS	NA	13.2426	16.2971	14.768	16.0434	15.1568	14.6769	NA	16.0524	14.8278	15.9524	14.8803		0.13811	15.1898	0.732702	0.483589	0.855221		-0.0182494	15.1775	-0.0709401	0.944734	0.983985
ARPC3	16.4782	16.5748	18.0595	15.0909	17.1664	15.9959	16.7337	17.1611	18.2102	14.5205	17.2588	15.4024		0.0131625	16.5544	0.0695362	0.945877	0.98568		0.0131625	16.5544	0.0686998	0.946476	0.983985
CAP1	18.4554	16.8621	19.1466	16.2869	17.328	16.3228	18.1388	17.4185	19.2572	15.797	17.2547	16.606		-0.0117209	17.4062	-0.0677555	0.94726	0.98568		-0.0117209	17.4062	-0.0665331	0.948162	0.983985
RPS3A	17.3083	15.103	18.6577	15.1915	17.3594	15.8089	17.506	14.771	19.0525	14.3123	17.8517	15.8566		0.0131209	16.5649	0.0663537	0.94835	0.98568		0.0131209	16.5649	0.0657268	0.948789	0.983985
MYO1C	18.5417	17.8906	18.0495	15.5183	17.5779	17.4002	19.0333	16.765	18.1327	16.2387	17.4076	17.4868		-0.014313	17.5035	-0.0633529	0.950682	0.98568		-0.014313	17.5035	-0.0631795	0.950771	0.983985
NRCAM	16.0188	16.7892	17.3839	17.0868	16.0862	13.8563	16.421	17.3552	15.2359	16.6754	16.1293	15.5465		-0.0236858	16.2154	-0.0616449	0.95201	0.98568		-0.0236858	16.2154	-0.0623915	0.951384	0.983985
YWHAH	18.0374	16.5284	17.2823	15.0773	15.6752	16.8055	18.2859	17.736	16.1889	14.8503	15.127	17.3138		-0.0159766	16.5757	-0.0599307	0.953343	0.98568		-0.0159766	16.5757	-0.0601451	0.953132	0.983985
RPS25	15.5323	16.7914	NA	NA	16.2305	16.6325	15.9668	17.2335	NA	14.2186	17.0495	15.3416		-0.101189	16.1107	-0.301292	0.770482	0.941287		0.0154029	16.18	0.0595945	0.95356	0.983985
LGALS3BP	20.2891	17.446	18.7444	16.6471	18.4584	18.2414	19.954	17.2887	18.4406	NA	18.6858	18.7579		0.0104458	18.4503	0.0554542	0.956933	0.98568		0.00962862	18.2996	0.0575711	0.955135	0.983985
DNAJA1	16.8481	15.2222	17.8404	13.5543	17.6631	15.6058	17.0596	14.3987	18.0361	14.0299	18.0248	15.2506		-0.0109575	16.1278	-0.0563197	0.95615	0.98568		-0.0109575	16.1278	-0.055735	0.956564	0.983985
PCDH10	17.968	16.4132	17.0974	14.3439	16.4332	16.0273	17.9105	16.2977	16.3173	NA	16.1325	16.7231		0.111613	16.5149	0.509519	0.622086	0.878609		0.0109598	16.375	0.0536806	0.958164	0.983985
RAB7A	20.0909	19.0942	18.0923	16.481	18.1103	18.193	20.032	19.0616	18.8604	16.5402	17.8854	17.7397		-0.0095651	18.3484	-0.0537866	0.95812	0.98568		-0.0095651	18.3484	-0.0529211	0.958755	0.983985
HNRNPK	17.3644	14.9262	19.6046	13.9824	18.9508	16.9274	16.7955	15.7132	19.4863	NA	18.986	16.6197		0.0345637	17.2142	0.161034	0.87546	0.964944		-0.00903226	16.9638	-0.0472708	0.963155	0.985808
STXBP2	16.9528	17.0607	16.5189	NA	16.1075	15.4885	16.9289	16.7165	16.4349	NA	15.3328	16.5486		0.0333112	16.409	0.132754	0.897175	0.976609		0.0100127	16.108	0.0456466	0.96442	0.985808
CIB1	16.4185	16.315	16.055	NA	14.7018	15.7713	16.3426	16.577	15.7332	NA	14.9523	15.9579		-0.0602638	15.8825	-0.35181	0.732707	0.910496		-0.00528551	15.6364	-0.0334839	0.973896	0.991605
PGK1	19.3707	17.8602	20.6331	15.3436	19.2088	17.3507	19.389	17.6914	20.4892	16.0771	19.3011	16.8554		-0.00600988	18.2975	-0.0338998	0.973596	0.989205		-0.00600988	18.2975	-0.033347	0.974002	0.991605
CHP1	15.7559	14.9142	14.9459	12.26	NA	14.3134	16.398	13.2461	16.2232	NA	14.2628	13.5892		0.118234	14.5909	0.271088	0.792836	0.954793		-0.0102887	14.5403	-0.0278868	0.978258	0.992447
REEP5	18.3473	16.75	20.2515	14.9785	19.3688	17.6955	18.1106	16.4946	20.4783	NA	19.3924	17.7537		0.0366986	18.1474	0.221343	0.829539	0.958968		0.00396902	17.8966	0.026356	0.979451	0.992447
CNP	17.39	16.7018	17.2078	14.6749	15.9408	16.6362	17.7466	17.0201	17.3325	14.4612	15.3139	16.7031		-0.00429547	16.4274	-0.025237	0.980342	0.994067		-0.00429547	16.4274	-0.0247517	0.980702	0.992447
ATP1B1	19.8059	20.0344	18.3355	18.0748	18.6606	19.3966	19.9233	19.928	18.1863	18.5623	18.4276	19.3006		-0.00335107	19.053	-0.0218304	0.982995	0.994748		-0.00335107	19.053	-0.0212267	0.98345	0.993048
TSG101	20.612	19.6391	18.9755	16.7217	17.8181	19.094	20.9222	18.8432	18.8578	16.851	17.9556	19.4508		-0.00334236	18.8117	-0.0185479	0.985551	0.994748		-0.00334236	18.8117	-0.0182661	0.985758	0.993048
CCT2	19.2635	17.4144	20.3392	17.7688	19.7282	19.1479	19.441	17.9426	20.3574	17.5456	19.6697	18.6892		0.00277202	18.9423	0.0168166	0.9869	0.994748		0.00277202	18.9423	0.016452	0.987172	0.993048
JUP	18.7403	18.5398	17.8611	16.4674	17.9469	18.0743	18.9637	18.2918	17.7394	16.4399	17.8409	18.344		0.00168201	17.9374	0.0115063	0.991036	0.995973		0.00168201	17.9374	0.0111358	0.991317	0.994018
PSMA4	20.252	19.9125	19.422	20.2301	19.8551	17.6071	19.2521	20.2318	19.0183	20.1871	20.128	18.4754		-0.00231635	19.5476	-0.0102127	0.992044	0.995973		-0.00231635	19.5476	-0.0101865	0.992057	0.994018
SEMA3C	16.5167	15.5596	16.825	NA	17.5732	16.4632	16.7391	15.2816	16.4682	NA	17.7994	16.6512		-0.000381254	16.5877	-0.00216171	0.99832	0.99832		0.000842709	16.261	0.00535084	0.995828	0.995828

## Sheet: Wt vs KO CD81
															Analysis without missing values						Analysis with imputation of missing values
Gene name	LFQ_CD81KO_1	LFQ_CD81KO_2	LFQ_CD81KO_3	LFQ_CD81KO_4	LFQ_CD81KO_5	LFQ_CD81KO_6	LFQ_WT_1	LFQWT_2	LFQ_WT_3	LFQWT_4	LFQ_WT_5	LFQ_WT_6		logFC	AveExpr	t	P.Value	adj.P.Val		logFC.imp	AveExpr.imp	t.imp	P.Value.imp	adj.P.Val.imp
CD81	17.4054	15.1461	NA	NA	NA	NA	22.686	18.6591	20.469	17.1674	20.5298	20.0692		-4.39677	19.0165
FREM2	19.2986	18.1789	17.4559	18.2094	19.3469	17.0391	17.3439	17.918	15.7217	16.2703	18.2393	17.3825		1.10886	17.7004	3.49673	0.00369998	0.592644		1.10886	17.7004	3.40648	0.00395092	0.792403
PTPRG	17.3335	16.7095	17.082	13.2049	14.859	14.9967	16.5261	15.5011	15.9426	NA	14.6238	13.8787		0.901695	15.5144	3.47846	0.00425713	0.592644		0.606402	15.3944	2.01312	0.0625835	0.879072
DAG1	16.9886	15.3289	15.4043	NA	15.5866	15.4352	15.8764	15.304	13.98	NA	14.189	14.6103		0.956814	15.2703	3.42886	0.0046757	0.592644		0.950184	15.1159	3.6185	0.00256208	0.792403
APLP2	19.0292	16.1678	15.9571	16.5404	17.2097	NA	18.651	16.1176	14.4185	12.8802	15.9744	NA		1.37251	16.2946	3.19883	0.0072314	0.612017		1.10814	16.2745	2.70732	0.0163225	0.792403
GPRC5A	19.7042	18.1591	17.2167	14.8626	17.5604	17.1144	18.9911	16.4541	17.0673	14.4318	14.8546	16.7407		1.01299	16.9297	3.13685	0.00750004	0.612017		1.01299	16.9297	3.06308	0.00796002	0.792403
MYADM	18.818	18.1214	NA	NA	16.0563	16.0275	18.5938	16.176	16.6239	NA	15.5501	14.5195		1.04595	16.7207	3.01843	0.0110636	0.612017		0.540767	16.3709	1.60448	0.129645	0.879072
UGP2	18.1667	16.9163	17.0944	17.5145	17.5001	15.6785	16.6236	16.9106	15.1555	16.8911	17.217	15.1316		0.823507	16.7333	2.93547	0.0111306	0.612017		0.823507	16.7333	2.80897	0.0133113	0.792403
PTPRK	18.7834	17.3463	16.8035	17.5452	17.7265	16.2822	17.8213	17.2785	15.2832	16.4928	16.7869	16.312		0.752078	17.0385	2.9177	0.0115242	0.612017		0.752078	17.0385	2.75121	0.0149488	0.792403
DOPEY2	18.1001	15.7991	17.3592	NA	17.334	15.8898	17.9253	15.1814	16.218	NA	16.3146	15.1528		0.738018	16.5274	2.87331	0.0134131	0.612017		0.780949	16.3625	3.15802	0.00656118	0.792403
TPBG	18.1272	16.6355	17.158	NA	16.2585	16.3505	17.7234	16.096	16.4562	NA	15.5898	15.1042		0.712032	16.5499	2.82753	0.0146279	0.612017		0.543947	16.3109	2.08242	0.0550062	0.873083
VASN	17.1084	15.0155	NA	15.9355	16.4861	NA	15.4475	14.8668	15.4064	15.1256	15.476	NA		0.907392	15.652	2.83714	0.0154187	0.612017		0.647459	15.6135	2.31209	0.0355334	0.864243
MUC5B	17.4374	18.4202	NA	17.1661	15.0503	15.9874	17.0404	18.6019	NA	15.4842	13.2458	15.2643		0.884954	16.3698	2.76258	0.0165391	0.612017		0.810528	16.2521	2.72774	0.0156687	0.792403
TAGLN2	NA	14.7896	17.9234	NA	16.2689	16.15	13.8812	14.1247	15.8586	NA	15.7521	15.635		0.940415	15.5982	2.787	0.0168999	0.612017		0.920391	15.4982	3.12066	0.00708002	0.792403
RRBP1	17.3014	17.3239	17.5944	13.48	18.7848	16.4677	18.1757	18.4	17.7487	14.2364	18.8317	17.1954		-0.605936	17.1283	-2.6006	0.0213406	0.66498		-0.605936	17.1283	-2.40267	0.029806	0.864243
TSPAN15	19.3669	17.8487	16.2159	15.2231	17.952	17.8811	19.0816	16.2925	16.555	14.4225	17.029	17.0125		0.682468	17.0734	2.59274	0.0216662	0.66498		0.682468	17.0734	2.45419	0.0269507	0.854001
MARCKS	15.9919	15.0902	NA	14.4737	13.3489	15.8223	16.4986	16.4329	NA	15.0734	13.2666	17.1021		-0.729318	15.3101	-2.59224	0.0227935	0.66498		-0.488138	15.3833	-1.63239	0.123602	0.879072
VPS4A	19.5631	18.997	17.4951	NA	18.1936	17.8095	19.2667	17.5737	17.284	NA	17.5551	16.9223		0.69132	18.066	2.5735	0.0236088	0.66498		0.441597	17.731	1.50681	0.152822	0.886067
FAS	15.61	15.0217	14.8414	NA	NA	14.1679	16.4813	15.8161	15.4026	NA	13.5356	14.7945		-0.713407	15.0746	-2.54532	0.0262598	0.67603		-0.258431	14.9166	-0.884286	0.390625	0.947119
DNAJC5	18.0166	17.7819	16.6623	NA	16.4057	16.6324	17.781	15.4469	16.3147	15.7425	15.4738	16.3719		0.822124	16.6027	2.50836	0.0266679	0.67603		0.374262	16.3756	0.943602	0.360463	0.947119
LYPD3	20.2928	17.6275	NA	15.5561	16.1448	16.1599	18.7264	18.0179	NA	14.4246	15.3889	15.6085		0.722939	16.7947	2.39701	0.0328058	0.742701		0.611142	16.8179	2.12902	0.0503957	0.873083
ADAM9	16.965	15.4119	NA	NA	NA	NA	17.8515	16.6412	13.6427	13.8147	13.6686	NA		-1.05789	15.4279	-2.42917	0.0364377	0.742701		0.282616	15.3568	0.725915	0.479169	0.959411
SEMA3C	16.907	16.6563	17.371	NA	18.067	17.0957	16.7391	15.2816	16.4682	NA	17.7994	16.6512		0.6315	16.9037	2.33929	0.0364998	0.742701		0.796301	16.6936	2.91647	0.0107161	0.792403
FN1	18.6557	17.5824	18.1377	14.5681	17.7519	16.3776	17.5867	17.0841	15.9856	15.0942	16.9275	16.1567		0.706438	16.8257	2.31243	0.0369698	0.742701		0.706438	16.8257	2.24138	0.0407074	0.864243
QSOX1	18.4588	16.9674	18.4974	15.922	16.5959	16.4666	17.8032	17.2326	16.0986	14.016	15.6904	17.0953		0.828674	16.737	2.30318	0.0376196	0.742701		0.828674	16.737	2.27733	0.0379948	0.864243
RPL12	17.3754	16.5013	17.7073	17.5452	17.3347	15.4477	17.2158	15.6455	17.14	14.6712	17.7006	14.8295		0.784817	16.5928	2.27147	0.0399279	0.742701		0.784817	16.5928	2.23609	0.0411218	0.864243
GPR126	18.7478	17.3339	15.9386	13.4921	18.2939	15.9652	17.9256	16.8612	NA	14.0855	17.0643	14.1625		0.746777	16.3519	2.27184	0.0413198	0.742701		0.462634	16.3973	1.35001	0.197219	0.900961
PSME3	17.8888	18.5056	16.8145	16.8867	16.8964	15.9476	17.2837	17.453	15.958	17.2073	16.7853	14.8724		0.56332	16.875	2.24061	0.0423022	0.742701		0.56332	16.875	2.10277	0.0529469	0.873083
EIF2S1	15.2101	15.5046	17.4502	NA	17.4904	16.1802	16.2739	16.4708	17.5675	NA	17.832	16.6145		-0.584621	16.6594	-2.24871	0.0431079	0.742701		-0.376709	16.236	-1.3645	0.192719	0.900961
GSR	16.2695	16.8644	16.8801	14.8839	17.6596	15.8517	16.3394	14.7582	16.6385	NA	17.253	14.9445		0.718339	16.213	2.23817	0.0439468	0.742701		0.765608	16.0187	2.58882	0.020667	0.806014
FBP1	17.9247	17.1843	19.6397	13.5798	17.7774	16.3903	17.8116	15.9665	18.6099	14.2689	17.0622	15.083		0.61568	16.7749	2.1715	0.0481088	0.767814		0.61568	16.7749	2.08146	0.0551058	0.873083
GLG1	17.6874	16.2607	15.4447	16.3214	17.8438	15.4118	18.0399	15.9114	14.7331	14.1909	16.9224	15.3026		0.644915	16.1725	2.16523	0.0486711	0.767814		0.644915	16.1725	2.0911	0.0541191	0.873083
ROR2	18.026	16.6109	15.8483	NA	14.9961	15.7066	17.56	14.5943	15.1549	NA	14.8757	15.6321		0.674171	15.9005	2.16756	0.0499761	0.767814		0.453341	15.5519	1.44312	0.169736	0.900961
GPS1	15.7481	14.9944	17.4267	14.2839	16.9934	15.0057	16.4434	15.5967	17.4554	NA	17.5475	15.8049		-0.535942	16.1182	-2.14318	0.052233	0.773582		-0.363869	15.9239	-1.39472	0.183601	0.900961
EPRS	17.2627	14.7996	20.3296	NA	17.8365	17.0256	18.3132	16.3015	20.2212	NA	17.9693	17.5459		-0.619435	17.7605	-2.13093	0.0534031	0.773582		-0.429314	17.2445	-1.46576	0.163554	0.900961
SDK1	17.7277	16.3354	16.0768	15.2486	16.1142	15.0208	16.811	16.9693	15.0018	14.788	14.8391	NA		0.618693	15.903	2.02101	0.0650477	0.813139		0.376138	15.8992	1.18984	0.252773	0.947119
ARF6	20.1011	19.0353	19.2325	14.6851	18.6918	18.1771	19.2429	18.0298	17.713	15.7672	17.8929	17.6454		0.605271	18.0178	1.99222	0.0668099	0.813139		0.605271	18.0178	1.92951	0.0729857	0.879072
TSPAN14	20.082	19.7331	16.2757	15.7158	18.678	19.1234	20.0445	18.8267	15.5864	NA	17.872	18.9871		0.5151	18.2659	1.98965	0.0687773	0.813139		0.260918	18.1375	0.905588	0.379603	0.947119
SORL1	13.4204	16.1453	15.9025	13.0432	18.4127	14.8049	11.5231	15.7837	15.5843	NA	17.2689	15.2652		0.652133	15.1958	1.98385	0.0694887	0.813139		0.312072	15.1321	0.868255	0.39906	0.947119
RIC8A	16.5754	16.5572	15.1482	NA	15.7747	15.813	16.6888	14.6821	14.8134	NA	15.4016	15.2697		0.602602	15.6724	1.97885	0.0701075	0.813139		0.469829	15.4362	1.60793	0.128884	0.879072
ATP9A	16.9425	16.1483	NA	NA	16.4956	14.1082	16.0751	15.356	NA	13.6926	14.9456	14.5435		0.693585	15.3675	1.99116	0.0705378	0.813139		0.654933	15.4087	2.35251	0.0328605	0.864243
FLNB	20.1028	18.7809	19.4672	19.4029	19.7973	18.7023	18.7211	18.8845	19.2148	18.718	19.2142	18.598		0.483795	19.1337	1.95801	0.0710621	0.813139		0.483795	19.1337	1.8313	0.0871774	0.879072
IQGAP1	18.5035	18.4988	18.2545	15.9921	17.6273	17.2928	18.5618	17.5759	17.946	15.2305	16.8738	17.2499		0.455204	17.4672	1.95155	0.0718925	0.813139		0.455204	17.4672	1.80345	0.0916266	0.879072
ABCA12	18.1679	17.794	16.5019	NA	14.6219	15.9593	17.7448	17.0651	16.8956	NA	13.8689	14.6852		0.55708	16.3305	1.96057	0.0724119	0.813139		0.41042	16.0532	1.46762	0.163053	0.900961
ILF3	17.8501	13.2464	18.3693	19.2007	18.668	15.6106	17.6722	12.4592	18.4104	12.006	18.565	15.3053		1.4212	16.4469	1.93596	0.0739324	0.813139		1.4212	16.4469	1.99549	0.0646577	0.879072
NRCAM	18.0332	16.5932	16.5138	17.8564	16.8158	15.193	16.421	17.3552	15.2359	16.6754	16.1293	15.5465		0.607014	16.5307	1.91778	0.0763769	0.813139		0.607014	16.5307	1.86783	0.0816342	0.879072
LGALS3	17.5407	15.8678	15.8626	NA	15.741	16.6099	17.5277	14.4372	16.1143	NA	15.1805	15.501		0.572249	16.0383	1.91956	0.0778357	0.813139		0.335816	15.6857	1.08653	0.294554	0.947119
HMGCS1	15.5129	NA	16.5331	NA	16.8128	15.288	15.8221	15.3104	17.391	NA	17.1896	15.9415		-0.549384	16.2002	-1.92575	0.0789865	0.813139		-0.38663	15.9702	-1.56649	0.138276	0.879072
RPS20	17.6734	15.8813	17.9331	15.5646	16.9887	13.8646	17.4879	14.4431	18.1103	13.4693	17.1896	NA		0.668204	16.2369	1.88524	0.082658	0.813139		0.346504	16.1444	0.9344	0.365034	0.947119
WWP2	16.6855	NA	15.0728	NA	15.628	14.8758	17.257	15.8644	15.1591	NA	16.2629	15.7893		-0.551515	15.8439	-1.89323	0.0835249	0.813139		-0.424034	15.5932	-1.65311	0.119273	0.879072
TKT	17.8131	16.999	17.68	15.4115	18.3852	15.4185	17.7268	16.3448	16.7698	15.3789	17.0942	15.5702		0.470404	16.716	1.86176	0.0843791	0.813139		0.470404	16.716	1.74891	0.100925	0.879072
PTP4A1	17.1193	16.4845	16.3455	NA	16.9758	16.1947	16.5446	16.1209	15.9427	NA	16.3925	15.8793		0.447971	16.4	1.86262	0.0859832	0.813139		0.421353	16.1355	1.79625	0.0928082	0.879072
LMNA	19.4718	17.0869	20.2032	15.1711	18.0385	16.8538	20.3174	17.3456	19.3378	16.5473	18.4667	18.012		-0.533552	18.071	-1.84505	0.0869081	0.813139		-0.533552	18.071	-1.77402	0.0965463	0.879072
DNM2	16.635	16.3795	19.351	NA	17.0368	16.0346	16.6979	14.8449	19.0066	NA	17.5614	13.9792		0.669364	16.7527	1.84208	0.0891074	0.813139		0.654666	16.3853	1.99858	0.0642903	0.879072
LDHA	18.456	18.788	17.8059	16.6594	18.8052	18.5005	17.9895	19.015	16.64	17.1104	17.6451	17.6606		0.492383	17.923	1.81418	0.0917607	0.813139		0.492383	17.923	1.72647	0.104985	0.879072
ALDOA	21.0542	21.7118	21.4502	22.9525	19.9758	19.2706	20.7497	21.4864	20.7151	19.5828	19.6303	19.9312		0.719937	20.7092	1.79917	0.094205	0.813139		0.719937	20.7092	1.79715	0.092661	0.879072
CYFIP2	15.4288	15.5639	16.3586	NA	14.909	14.8947	16.8742	15.6859	16.552	13.0512	14.8708	15.7115		-0.507873	15.4455	-1.78447	0.0984222	0.813139		-0.348522	15.2833	-1.23455	0.236166	0.940152
TENM3	18.1236	15.8905	15.8675	15.4582	16.1741	15.7726	17.9504	16.7248	15.1702	14.2254	14.6207	15.4562		0.523139	15.9529	1.76294	0.100349	0.813139		0.523139	15.9529	1.70166	0.109642	0.879072
ACTN4	21.8752	20.4911	21.1941	20.2779	21.2226	19.4841	20.7607	19.7892	20.7998	20.257	20.9922	19.4663		0.413298	20.5508	1.75956	0.100941	0.813139		0.413298	20.5508	1.62849	0.124431	0.879072
DDB1	17.5965	15.9518	17.5099	17.1312	17.6169	15.8215	17.4576	15.692	17.2606	15.6159	17.3452	15.6449		0.435274	16.7203	1.7591	0.101021	0.813139		0.435274	16.7203	1.64573	0.120799	0.879072
RAB5A	18.5373	17.6283	16.8555	14.8622	15.5918	17.464	18.706	17.7268	16.6291	16.6455	16.6191	17.5764		-0.493961	17.0702	-1.75614	0.10154	0.813139		-0.493961	17.0702	-1.68118	0.113618	0.879072
HIST1H4A	16.2283	16.6268	19.6077	19.3743	19.9288	20.1575	16.2422	16.5498	19.4657	18.1374	19.9459	18.8271		0.459233	18.4243	1.74618	0.103309	0.813139		0.459233	18.4243	1.65261	0.119376	0.879072
PSMD8	17.6704	15.2802	16.2262	NA	18.6891	17.1634	17.6211	16.8061	18.0975	NA	18.5563	16.9749		-0.605327	17.3085	-1.73873	0.106431	0.813139		-0.459976	16.9665	-1.40832	0.179614	0.900961
EEA1	19.3483	18.2318	19.3733	13.8634	19.1489	18.3788	19.3977	18.9991	19.6175	16.3862	18.8777	18.4528		-0.564408	18.3396	-1.72217	0.107685	0.813139		-0.564408	18.3396	-1.68478	0.11291	0.879072
SDC4	21.3291	18.1293	17.1523	20.3909	19.3577	18.581	20.9357	18.0661	16.4717	13.3923	17.0842	20.7692		1.37018	18.4716	1.71864	0.108341	0.813139		1.37018	18.4716	1.7752	0.0963441	0.879072
ITGA6	17.9295	15.5343	NA	13.833	15.5973	14.9135	18.3791	16.2837	NA	14.2848	15.5923	15.4115		-0.428759	15.7759	-1.72778	0.108432	0.813139		-0.341812	15.8968	-1.39576	0.183292	0.900961
CD63	19.7259	19.7884	17.4214	17.8705	19.2022	18.5868	18.7261	19.7055	17.563	17.2199	17.8461	18.8281		0.45109	18.5403	1.70546	0.110826	0.813139		0.45109	18.5403	1.61572	0.127182	0.879072
ABCC1	15.5011	15.8881	NA	NA	15.3184	NA	15.8182	14.7101	NA	13.4144	14.085	14.2827		0.698136	14.8772	1.73821	0.111081	0.813139		0.905442	15.0546	2.53726	0.0228869	0.828834
2002-09-01	17.1137	15.9434	18.382	NA	18.2525	15.1802	17.2012	14.7353	18.4919	NA	17.8112	14.2215		0.482121	16.7333	1.70908	0.111925	0.813139		0.772487	16.4809	2.46116	0.0265849	0.854001
GFRA1	20.4419	19.7582	18.7122	19.6291	20.0737	18.3418	20.1219	19.5542	18.5767	16.3457	20.0691	18.3954		0.648982	19.1683	1.69233	0.113349	0.813139		0.648982	19.1683	1.68396	0.113072	0.879072
VPS37C	19.9393	18.2129	17.4396	NA	16.7923	17.1566	18.6498	16.6759	16.5584	NA	16.8207	17.945		0.578196	17.619	1.69457	0.114706	0.813139		0.303067	17.2368	0.868902	0.398717	0.947119
SLC7A5	21.1012	20.9875	19.5419	20.6744	20.6128	20.395	21.6906	21.6327	19.8061	22.3032	19.6736	21.1288		-0.487055	20.7956	-1.65513	0.120776	0.813139		-0.487055	20.7956	-1.59561	0.131618	0.879072
ILF2	18.2576	15.3245	18.3501	17.1584	18.5254	15.6199	18.4644	NA	18.3976	12.4984	18.6975	15.0859		0.953505	16.9436	1.64729	0.124189	0.813139		0.835766	16.7881	1.65386	0.119118	0.879072
TMEM2	18.0372	16.8263	16.8634	14.5278	17.2339	16.5271	18.3124	17.8826	16.5236	16.1031	16.4522	17.8198		-0.513011	16.9258	-1.63094	0.125828	0.813139		-0.513011	16.9258	-1.58714	0.133526	0.879072
CLDN3	21.6102	21.1277	19.7382	19.2326	20.4409	20.9906	21.497	21.8462	20.6742	20.2826	19.8862	21.5115		-0.426261	20.7365	-1.63017	0.125992	0.813139		-0.426261	20.7365	-1.5412	0.144289	0.879072
BASP1	17.0163	16.1224	NA	15.6683	16.481	16.1153	16.5861	17.3076	17.4576	16.3612	15.9054	18.3272		-0.616823	16.668	-1.63446	0.126879	0.813139		-0.558205	16.7118	-1.64093	0.121801	0.879072
RPS8	16.7584	15.5645	16.2035	15.3905	17.3141	15.1913	16.7487	NA	16.4557	14.0476	17.4506	13.4349		0.544055	15.8691	1.62376	0.129159	0.813139		0.409853	15.8654	1.30057	0.213215	0.909157
EEF1G	18.2361	17.1242	20.7146	14.7116	19.096	17.4794	18.7419	17.3403	20.6151	15.9238	19.4461	17.5959		-0.383543	18.0854	-1.61219	0.129871	0.813139		-0.383543	18.0854	-1.49618	0.155542	0.886067
TPI1	19.2761	18.6473	18.8546	NA	18.3857	18.0941	19.3081	19.082	18.1502	16.8484	17.4742	16.8604		0.476575	18.271	1.61501	0.131053	0.813139		0.154042	18.0309	0.463505	0.649718	0.991903
SND1	16.9945	15.5866	18.8268	14.3963	17.2634	16.6623	16.5507	15.3462	18.2971	13.4495	17.6928	16.1004		0.382216	16.4306	1.60318	0.131852	0.813139		0.382216	16.4306	1.48849	0.157535	0.887448
SLC7A2	18.561	18.0196	15.2836	16.5603	18.7416	17.42	18.8276	18.4873	17.0778	16.5369	18.3083	18.0431		-0.449159	17.6556	-1.59668	0.133298	0.813139		-0.449159	17.6556	-1.52855	0.147379	0.879072
ABI1	17.9516	18.4542	18.2064	NA	16.9947	17.1347	18.1386	17.6915	17.9037	NA	16.2869	16.6759		0.408997	17.5438	1.59045	0.136492	0.813139		0.22751	17.1294	0.849499	0.409081	0.947119
ARPC4;ARPC4-TTLL3	17.9887	17.9755	18.9422	14.1662	17.8908	16.9475	17.9591	16.2353	17.5802	15.4862	17.4883	15.9065		0.54254	17.0472	1.57457	0.138319	0.813139		0.54254	17.0472	1.54956	0.142278	0.879072
CHMP1A	17.3535	16.4936	16.3695	NA	16.3301	16.72	16.8441	18.8826	17.3261	NA	15.9838	17.225		-0.598968	16.9528	-1.58085	0.138671	0.813139		-0.633377	16.625	-1.86154	0.0825645	0.879072
PSMB7	19.3935	19.0354	18.4823	20.4205	19.4654	17.5039	18.6159	19.103	18.408	20.0695	19.0562	16.9446		0.350634	18.8748	1.57125	0.139087	0.813139		0.350634	18.8748	1.43757	0.171281	0.900961
PSME2	14.5958	14.8995	16.2803	NA	16.5323	15.3736	14.3502	14.899	14.3424	NA	16.2173	15.3879		0.496955	15.2878	1.57619	0.139741	0.813139		0.307032	15.1576	0.989398	0.338306	0.947119
MYL6	16.2583	17.248	17.5375	NA	16.6956	17.7632	15.8384	17.338	17.0442	15.7218	16.3311	16.9795		0.394287	16.796	1.56862	0.141492	0.813139		0.0887326	16.5865	0.29582	0.771461	0.999028
ARPC2	17.1992	16.6108	18.3184	14.6641	17.2649	16.1132	16.9018	15.7753	18.1451	14.6162	16.776	15.8897		0.344416	16.5229	1.55968	0.141792	0.813139		0.344416	16.5229	1.42345	0.175261	0.900961
HSPH1	14.5317	15.7519	15.1648	14.8216	17.5815	NA	15.1298	16.4684	15.9472	14.7353	17.601	NA		-0.406007	15.7733	-1.56327	0.14274	0.813139		-0.327932	15.7215	-1.30004	0.213392	0.909157
DYNC1H1	18.3797	18.4945	19.6149	NA	19.6411	18.1103	17.7135	17.8556	19.5986	NA	19.8624	17.1074		0.420606	18.6378	1.55566	0.144532	0.814197		0.318463	18.0886	1.21167	0.244555	0.946486
EPB41L5	18.8119	18.8283	19.0633	NA	18.124	18.862	19.1345	18.0265	18.748	NA	17.8315	17.8555		0.418714	18.5285	1.541	0.148042	0.815908		0.189107	18.0932	0.653166	0.523627	0.986151
SLC38A2	20.1021	18.2822	17.9313	16.7153	18.3719	17.3096	20.5078	17.344	17.4365	16.6206	17.7656	16.8381		0.366669	17.9354	1.53359	0.148054	0.815908		0.366669	17.9354	1.42473	0.174898	0.900961
IGF2R	16.3109	16.3885	16.6461	14.345	17.4101	NA	14.8254	16.8601	16.6286	13.7312	16.7395	NA		0.463144	15.9885	1.53095	0.15049	0.817457		0.44003	15.9301	1.56787	0.137956	0.879072
PLEC	18.2775	15.1392	18.8002	NA	18.6053	16.6119	18.4194	16.5773	18.6205	NA	18.6696	17.3584		-0.442223	17.7079	-1.52659	0.15156	0.817457		-0.374105	17.1985	-1.3681	0.191613	0.900961
CRABP2	18.6966	18.812	18.6117	NA	17.7412	17.6979	18.5341	17.9998	18.1141	15.7902	17.1732	17.8035		0.38696	17.9067	1.51654	0.154057	0.82218		0.215781	17.677	0.816866	0.426907	0.947119
RALB	20.073	19.3409	18.0025	14.8095	17.9253	17.4972	20.0227	18.4997	18.7412	NA	16.6784	16.5341		0.472564	18.0113	1.5059	0.156739	0.827779		0.15278	17.865	0.444925	0.662786	0.991903
ANXA7	NA	20.0043	17.5559	16.704	18.5957	18.6969	NA	20.3535	18.8098	17.7881	18.2163	18.6195		-0.446086	18.5344	-1.4953	0.159449	0.833409		-0.312984	18.7764	-1.08791	0.293964	0.947119
EPCAM	21.8607	19.9685	20.1055	17.985	19.3117	19.4757	21.9494	20.7414	20.002	19.0799	18.9802	20.1647		-0.368436	19.9687	-1.46408	0.165896	0.851073		-0.368436	19.9687	-1.37427	0.189732	0.900961
ACTB	22.8014	22.7718	23.1373	20.1738	18.4879	22.2874	22.9034	23.2492	23.3065	21.2409	NA	22.3597		-0.37761	22.0654	-1.4486	0.171868	0.851073		-0.642518	21.9312	-2.19683	0.0443202	0.864243
SLC44A1	20.6963	19.2169	20.2722	16.9968	18.8717	17.9192	20.5067	18.9847	19.6202	16.8512	18.1452	17.9547		0.318392	18.8363	1.43094	0.175018	0.851073		0.318392	18.8363	1.3083	0.210648	0.909157
RAB25	16.195	16.4021	NA	NA	15.9967	15.5716	15.9926	16.2136	13.7166	NA	13.2321	16.0775		0.662381	15.4886	1.44121	0.175964	0.851073		0.997017	15.4203	2.59614	0.0203692	0.806014
FASN	20.7044	18.7796	21.99	16.1177	21.5902	NA	20.7186	19.0116	22.2152	17.0105	22.0295	NA		-0.360679	20.0167	-1.42656	0.178006	0.851073		-0.247859	19.9346	-0.984634	0.340565	0.947119
MDH1	18.2211	18.1337	16.6944	15.2108	18.4606	16.9794	17.864	17.6739	16.49	16.0664	17.0839	16.1508		0.395165	17.0857	1.41766	0.178788	0.851073		0.395165	17.0857	1.35515	0.195611	0.900961
PCDH10	18.3883	17.089	16.7423	14.987	17.2302	16.022	17.9105	16.2977	16.3173	NA	16.1325	16.7231		0.418153	16.7127	1.42304	0.179003	0.851073		0.319122	16.5836	1.14096	0.271943	0.947119
TAOK3	14.9007	15.6087	15.9608	NA	14.5527	15.5794	15.0145	15.2048	14.6133	NA	14.3066	15.495		0.393635	15.1236	1.41616	0.180966	0.851073		0.839569	15.0643	2.28148	0.037693	0.864243
STIP1	17.2604	16.6883	16.5236	NA	17.784	16.0023	16.9497	14.9476	16.5229	13.734	17.5328	16.1812		0.424872	16.3752	1.3882	0.189125	0.851073		0.6718	16.3139	2.11781	0.0514708	0.873083
TPM3	16.6738	16.7433	17.9934	15.1183	NA	16.3635	15.9579	16.8566	17.5288	14.2278	NA	16.4903		0.366169	16.3954	1.3758	0.192842	0.851073		0.3316	16.4952	1.30698	0.211084	0.909157
RPLP0;RPLP0P6	18.9436	16.6439	19.9756	17.3879	19.1354	17.6809	19.2888	15.5577	19.5275	NA	19.5131	16.3603		0.42641	18.1832	1.37493	0.193103	0.851073		0.998105	17.7955	2.27873	0.0378924	0.864243
HSPA5	17.4018	15.8979	18.0238	NA	20.1407	17.2121	17.4797	15.2187	17.8249	14.231	19.4566	16.9683		0.345658	17.2596	1.36838	0.195093	0.851073		0.196914	16.9616	0.763904	0.456883	0.947119
MARK2	15.8784	15.0162	16.129	NA	15.4231	14.9975	16.0946	13.6817	15.8883	NA	14.5433	15.2206		0.403143	15.2873	1.367	0.195515	0.851073		0.4504	15.1364	1.63242	0.123594	0.879072
EIF3E	16.0448	15.4427	17.0121	14.6166	17.8308	15.4685	17.1268	NA	18.0062	13.7874	17.9788	16.1942		-0.424121	16.319	-1.36546	0.195984	0.851073		-0.345314	16.2419	-1.19017	0.252648	0.947119
ATRN	17.315	15.9158	NA	15.4463	15.6346	14.0058	16.5528	16.3343	NA	14.293	13.9897	14.7515		0.479222	15.4239	1.36359	0.196558	0.851073		0.524705	15.4186	1.64376	0.121209	0.879072
EZR	19.8703	18.7855	19.2939	15.5092	18.6662	17.861	19.6981	18.4445	18.852	15.645	17.8295	17.6887		0.304724	18.1786	1.35691	0.1969	0.851073		0.304724	18.1786	1.24329	0.233019	0.940152
KPNB1	17.4038	16.173	18.7978	NA	18.0048	16.9839	17.1523	15.6644	18.4768	NA	18.2487	16.0417		0.355861	17.2947	1.35868	0.198067	0.851073		0.490806	16.8798	1.87505	0.0805753	0.879072
ACTN1	19.6134	18.0466	18.1023	17.7644	19.1965	16.4963	18.5216	17.7798	17.7638	17.6667	19.0113	16.5886		0.314617	18.0459	1.35197	0.198437	0.851073		0.314617	18.0459	1.24873	0.231077	0.940152
ERBB2	17.3775	16.756	16.5702	NA	15.4384	14.8462	17.3404	16.9517	14.6278	NA	14.7722	15.0602		0.447201	15.9741	1.35283	0.199882	0.851073		0.481297	15.7568	1.59087	0.132682	0.879072
FLOT2	19.4298	17.4952	17.265	13.8142	16.1415	17.3623	19.2611	17.8376	17.0219	15.9419	15.8162	18.1556		-0.421049	17.1285	-1.34595	0.200322	0.851073		-0.421049	17.1285	-1.30884	0.210467	0.909157
PPFIA1	15.8148	15.8891	15.7751	NA	14.9344	14.2252	16.1764	14.7344	14.0765	NA	14.5828	14.7791		0.457877	15.0988	1.34387	0.202684	0.851073		0.839653	15.0703	2.20509	0.0436284	0.864243
RALA	19.8531	18.3769	17.2484	NA	18.0361	17.0305	19.7172	16.8976	18.2477	14.8652	17.0994	16.3233		0.451957	17.6087	1.34218	0.203215	0.851073		0.460088	17.4218	1.50011	0.154531	0.886067
ATP1B3	19.5658	17.8643	17.3917	NA	17.8937	16.3402	19.574	16.5233	17.7106	15.9623	17.2399	16.0755		0.386479	17.4674	1.34092	0.203615	0.851073		0.178027	17.2699	0.60275	0.555762	0.991903
RAN	18.5974	17.8122	20.5433	16.8308	19.8659	18.5886	18.5928	18.8198	20.351	17.0102	20.9238	18.5463		-0.334303	18.8735	-1.33489	0.203825	0.851073		-0.334303	18.8735	-1.25182	0.229982	0.940152
PTPRF	20.1536	18.9208	19.0078	18.6628	19.6583	17.2919	19.6304	19.0893	18.3396	18.1291	18.8894	17.6901		0.321238	18.7886	1.33185	0.204795	0.851073		0.321238	18.7886	1.23957	0.234352	0.940152
FKBP4	17.5227	16.9903	19.4646	NA	18.6035	16.6111	17.6417	17.6231	19.4475	NA	19.034	17.0695		-0.324715	18.0008	-1.31079	0.213311	0.879257		-0.369334	17.4617	-1.53428	0.145974	0.879072
LTBP1	16.7519	15.592	14.4625	14.1582	17.0293	14.7386	16.0153	15.2859	14.0193	NA	15.7016	15.5422		0.402012	15.3906	1.30098	0.216549	0.885404		0.302959	15.3039	1.04103	0.314505	0.947119
MTHFD1	18.1032	17.1448	19.6087	13.9855	18.7647	17.7012	18.084	16.9283	19.9611	15.6126	19.2486	17.5532		-0.346615	17.7247	-1.28507	0.220219	0.893207		-0.346615	17.7247	-1.22164	0.240872	0.940152
PSMC5	17.8918	15.8066	19.309	NA	19.324	17.7726	18.5906	16.2741	19.4706	NA	19.5145	17.8288		-0.314933	18.1783	-1.27239	0.226207	0.906685		0.199339	17.6347	0.521355	0.609802	0.991903
TRIM25	15.01	14.828	17.9279	NA	15.8485	15.5243	16.3056	14.6618	17.7654	NA	16.2395	15.954		-0.357493	16.0065	-1.26725	0.227982	0.906685		-0.259277	15.5679	-0.957035	0.353862	0.947119
KIF23	18.1593	16.6419	16.8213	13.6798	17.4216	16.4891	18.0871	15.6157	15.4387	NA	16.9247	17.3954		0.414295	16.6068	1.26458	0.228907	0.906685		0.145887	16.4625	0.432074	0.671892	0.995874
RAB5B	17.075	17.1575	NA	NA	18.8915	15.6354	17.7532	15.3895	17.6824	NA	18.2216	15.4754		0.479935	17.0313	1.26107	0.23205	0.909392		0.58544	16.8411	1.77304	0.0967134	0.879072
BCAM	17.6364	17.2285	NA	13.9217	17.2505	16.5332	16.9116	16.9484	17.2053	14.0496	16.3027	16.6745		0.336726	16.4239	1.25237	0.233177	0.909392		0.297752	16.4976	1.16333	0.263036	0.947119
BCAP31	17.6616	16.3192	18.5857	NA	17.8848	16.9468	18.0534	16.621	19.1225	NA	17.9692	17.139		-0.301397	17.6303	-1.24274	0.236587	0.909827		-0.20737	17.2107	-0.857729	0.404664	0.947119
AARS	17.74	16.4965	20.1078	14.9462	18.3811	16.903	17.8374	16.9501	19.8637	16.1528	18.7178	16.8664		-0.302253	17.5802	-1.23598	0.237382	0.909827		-0.302253	17.5802	-1.1536	0.266881	0.947119
RPS11	16.9232	15.2854	18.3408	15.8915	17.2143	16.0633	17.0411	14.5584	18.8025	14.052	17.5977	15.4351		0.371959	16.4338	1.23241	0.238673	0.909827		0.371959	16.4338	1.1925	0.251762	0.947119
CPNE3	20.2625	18.7977	19.3177	15.8408	18.5806	17.9498	20.0833	19.385	19.6232	17.4053	18.4415	17.787		-0.329377	18.6229	-1.22539	0.241222	0.911059		-0.329377	18.6229	-1.16421	0.262691	0.947119
KLC1	16.1821	15.3357	17.961	NA	16.9448	16.503	16.4684	16.3264	18.0472	NA	16.9099	16.7568		-0.316459	16.7435	-1.22291	0.243739	0.911059		-0.15898	16.355	-0.60271	0.555788	0.991903
ARPC1B	NA	16.7917	17.6794	15.5277	NA	15.7032	16.8999	17.7644	17.6273	15.5964	15.8217	16.1845		-0.367652	16.5596	-1.21804	0.247396	0.911059		-0.0249201	16.6366	-0.0894018	0.929956	0.999028
RARS	17.8999	15.3689	19.5825	NA	18.6628	17.607	18.7918	15.7908	20.0907	NA	18.8149	17.2426		-0.321915	17.9852	-1.21096	0.248129	0.911059		0.243467	17.4488	0.58807	0.565316	0.991903
STOM	21.3136	19.9416	19.4173	17.627	19.0101	18.487	21.3173	18.9683	18.3617	18.0327	18.1097	19.0142		0.332135	19.1334	1.20149	0.250061	0.911059		0.332135	19.1334	1.14695	0.269536	0.947119
STX3	17.0917	16.1053	NA	14.0901	13.2267	15.0119	15.4479	16.5414	15.1789	NA	12.6048	15.0903		0.437799	15.0389	1.20737	0.251324	0.911059		0.212463	15.0552	0.689921	0.500877	0.976767
HSPA4	17.4772	15.9964	17.5394	15.7754	18.4735	15.5881	16.8864	15.6234	16.8032	16.1006	18.2641	15.5221		0.275028	16.6708	1.19625	0.252032	0.911059		0.275028	16.6708	1.10195	0.28801	0.947119
YWHAB	18.8037	18.9065	18.9087	17.1905	17.3045	18.3905	19.1556	18.9008	19.3751	18.1855	16.631	19.0761		-0.303276	18.4024	-1.19158	0.2538	0.911059		-0.303276	18.4024	-1.12091	0.280113	0.947119
NOTCH2	17.5313	16.9011	17.2402	13.0939	16.5856	15.9213	17.3502	17.2118	16.5109	NA	15.2874	16.0846		0.346938	16.338	1.1901	0.25594	0.911059		0.0234661	16.2005	0.0710203	0.944329	0.999028
GARS	16.2564	16.4459	19.808	15.0366	17.717	16.9293	16.9697	16.8627	19.8223	NA	18.3831	16.6691		-0.310077	17.3545	-1.18741	0.256965	0.911059		-0.309938	17.1872	-1.24372	0.232864	0.940152
EHD1	17.0991	16.7848	17.1915	NA	16.8061	16.2269	16.8276	16.6109	16.7543	NA	16.1371	16.3138		0.292915	16.6752	1.17666	0.261078	0.913323		0.153934	16.2482	0.607517	0.552679	0.991903
SEZ6L2	19.4401	17.4144	NA	16.0779	16.8875	15.2793	17.9679	17.6695	15.216	14.5336	16.5422	16.2464		0.427937	16.6613	1.17632	0.261207	0.913323		0.629653	16.6774	1.80913	0.0907024	0.879072
RAB5C	19.8662	20.1225	17.483	NA	18.5618	19.5745	19.751	20.1971	17.22	NA	18.1418	18.8481		0.290001	18.9766	1.15752	0.268528	0.927685		0.143691	18.7231	0.561574	0.582777	0.991903
X	22.0674	24.2122	21.1038	23.4056	21.9954	22.2981	22.1641	21.9401	20.6375	23.0898	21.7099	23.2339		0.384525	22.3215	1.14891	0.270393	0.927685		0.384525	22.3215	1.12685	0.277676	0.947119
FLOT1	20.2763	18.9658	18.1384	15.4491	17.2337	17.2762	19.9389	17.6206	17.6553	16.6261	16.6351	16.8477		0.335942	17.7219	1.14788	0.270803	0.927685		0.335942	17.7219	1.1057	0.286437	0.947119
DSP	15.9919	14.5678	17.5389	NA	17.6492	16.2377	16.6284	15.8635	17.507	NA	17.4636	16.1618		-0.327759	16.561	-1.14408	0.273856	0.927757		-0.162657	16.154	-0.571226	0.576384	0.991903
ST14	17.7164	16.0973	15.3212	NA	14.8078	15.4491	17.8766	17.415	14.5101	14.3364	15.1731	16.184		-0.353402	15.8988	-1.14032	0.275361	0.927757		-0.256078	15.7878	-0.878467	0.393673	0.947119
TSPAN6	18.7102	18.0592	16.9823	15.7209	18.0043	17.4076	18.4293	17.9442	16.6789	16.1194	16.687	17.3111		0.285761	17.3379	1.13417	0.276314	0.927757		0.285761	17.3379	1.06484	0.303943	0.947119
ASS1	17.4755	15.6286	19.0303	14.7585	17.7993	14.9214	17.0142	16.4105	19.2891	15.2074	18.2674	NA		-0.299274	16.8911	-1.12649	0.280952	0.933917		-0.424521	16.8145	-1.61534	0.127264	0.879072
STARD10	17.634	17.1296	19.2531	NA	18.6822	17.3165	17.8509	16.7914	18.6804	14.6688	19.6912	14.6436		0.47155	17.4856	1.12234	0.282643	0.933917		0.294413	17.2016	0.762144	0.457901	0.947119
NCAM2	19.1835	18.816	17.6754	15.603	17.6114	17.2588	19.1362	19.3839	17.5023	16.4415	17.0813	18.3605		-0.292938	17.8378	-1.11618	0.283675	0.933917		-0.292938	17.8378	-1.05597	0.307849	0.947119
GNB2L1	19.8979	16.1479	21.5926	16.5606	19.9966	18.1609	19.4627	16.6604	21.6942	15.7513	20.5626	16.0749		0.35839	18.5469	1.10394	0.288763	0.939156		0.35839	18.5469	1.0787	0.297919	0.947119
AP2A1	18.3481	17.178	18.261	NA	18.2132	17.3773	18.1787	17.1186	18.1303	15.1104	17.9937	16.5785		0.275522	17.4989	1.10191	0.291101	0.939156		0.19086	17.2805	0.775934	0.449961	0.947119
PGD	16.7324	16.9923	17.2523	14.4136	17.9842	16.1273	17.2666	17.3804	17.0631	15.1463	17.8824	16.2649		-0.250265	16.7088	-1.09723	0.291582	0.939156		-0.250265	16.7088	-1.00894	0.329152	0.947119
HUWE1	17.472	16.282	17.6568	NA	18.4432	16.3841	17.1582	14.8549	18.0253	NA	18.4257	16.1855		0.317707	17.0888	1.08633	0.297673	0.939156		0.304656	16.6591	1.11682	0.281804	0.947119
KARS	16.2247	16.0293	17.2218	16.1421	17.8057	14.6869	16.3168	14.0626	17.5048	NA	17.7891	14.5008		0.358884	16.2077	1.08209	0.299482	0.939156		0.681273	16.0111	1.91458	0.0749999	0.879072
MFGE8	18.2409	18.1844	16.1293	15.8723	17.3777	17.2304	18.4478	17.2501	15.6335	16.1575	16.8387	17.1557		0.258617	17.0432	1.07526	0.300962	0.939156		0.258617	17.0432	1.00017	0.333237	0.947119
RAB35	19.7193	18.209	18.4411	15.2519	17.8539	17.4855	20.0501	18.531	18.1604	16.4677	17.1278	18.3853		-0.293592	17.9736	-1.0675	0.304325	0.939156		-0.293592	17.9736	-1.01817	0.324888	0.947119
CYFIP1	18.4098	18.9952	18.9121	15.0458	17.9859	17.9466	18.6118	18.632	19.4195	15.582	18.0199	18.4826		-0.242095	18.0036	-1.06238	0.30656	0.939156		-0.242095	18.0036	-0.976687	0.344357	0.947119
PSMD3	19.0475	16.3148	19.9413	13.4862	19.7816	18.4015	19.7673	16.3728	19.9112	14.3221	19.9337	18.1598		-0.24898	17.9533	-1.05864	0.308202	0.939156		-0.24898	17.9533	-0.980053	0.342747	0.947119
FTH1	17.3775	19.3546	16.3793	17.1775	16.8349	15.0984	16.6447	18.0273	16.1595	17.3986	16.787	15.5277		0.279571	16.8973	1.05815	0.308414	0.939156		0.279571	16.8973	1.00228	0.332252	0.947119
VCP	21.5293	18.4971	21.2268	19.3277	20.5373	18.2914	20.4452	18.7643	20.7533	19.1869	20.577	18.1672		0.252599	19.7753	1.05166	0.311281	0.939156		0.252599	19.7753	0.977943	0.343755	0.947119
CAPN1	17.8246	16.4678	19.3456	16.3792	17.6314	16.2254	17.4848	16.7839	18.9829	15.7768	17.5963	15.8369		0.235392	17.1946	1.04854	0.312663	0.939156		0.235392	17.1946	0.960666	0.352092	0.947119
GPI	18.6665	18.881	19.0345	15.1987	17.4554	17.1198	18.2865	17.7857	18.0784	16.5982	16.5206	17.1175		0.328154	17.5619	1.04632	0.313648	0.939156		0.328154	17.5619	1.01783	0.325046	0.947119
NPEPPS	17.6453	16.6885	20.0471	NA	18.4781	16.9994	17.5779	15.7307	19.7907	NA	18.8885	16.4535		0.283418	17.83	1.04485	0.31572	0.939156		0.166103	17.2522	0.625413	0.541186	0.991903
STXBP2	17.1567	16.9295	17.0139	NA	15.49	NA	16.9289	16.7165	16.4349	NA	15.3328	16.5486		0.294212	16.5058	1.04276	0.318299	0.939156		-0.0978923	16.0513	-0.348149	0.732611	0.999028
HSP90AB1	19.9749	NA	19.7449	17.2708	20.8162	20.18	20.063	NA	20.1079	17.8518	20.9828	20.2519		-0.254115	19.7244	-1.03878	0.318425	0.939156		-0.18305	19.6052	-0.76074	0.458714	0.947119
RPL11	18.193	16.6824	NA	NA	19.2014	16.6098	18.4936	15.9706	19.1499	NA	19.2964	15.5898		0.334056	17.6874	1.04051	0.319301	0.939156		0.488885	17.3835	1.7301	0.10432	0.879072
SLC1A5	21.1399	21.2223	20.6281	18.6681	19.4027	20.1319	21.5567	21.6023	20.488	19.5491	18.8034	20.7299		-0.25605	20.3269	-1.03233	0.319921	0.939156		-0.25605	20.3269	-0.96626	0.349377	0.947119
LAMA5	20.2829	18.2623	17.893	19.0823	20.199	17.6738	19.6564	18.9236	17.251	17.3845	19.0366	18.9778		0.360567	18.7186	1.03114	0.320461	0.939156		0.360567	18.7186	1.01644	0.325685	0.947119
CPNE1	17.9965	17.2788	17.2175	NA	15.7771	14.9993	18.3218	16.8585	18.3167	15.0916	16.2129	14.9666		-0.281451	16.6398	-1.01247	0.330356	0.962415		-0.355779	16.4501	-1.34109	0.200031	0.905496
RPS3A	17.2128	15.7626	18.6749	16.5128	17.4141	15.7694	17.506	14.771	19.0525	14.3123	17.8517	15.8566		0.33275	16.7247	0.992589	0.338239	0.962415		0.33275	16.7247	0.973715	0.345783	0.947119
SDCBP	22.2442	21.0697	20.3973	17.586	21.3292	19.9222	22.4319	19.8696	19.81	18.3494	20.8354	19.6542		0.266344	20.2916	0.992579	0.338243	0.962415		0.266344	20.2916	0.942741	0.360889	0.947119
MUC1	19.9582	19.303	19.1907	14.0631	17.7908	17.7362	18.9412	18.5966	18.5332	15.7907	17.6274	16.5417		0.335199	17.8394	0.992327	0.338362	0.962415		0.335199	17.8394	0.974332	0.345486	0.947119
EIF3C;EIF3CL	18.1956	16.0195	16.8965	13.8825	18.7869	16.3351	18.6938	15.4668	18.0895	13.7903	18.9396	16.6509		-0.252472	16.8123	-0.989829	0.339538	0.962415		-0.252472	16.8123	-0.931507	0.366479	0.947119
AP2M1	18.0563	16.6937	17.8702	15.2485	17.4237	16.4034	17.203	16.2787	18.0664	NA	17.2157	16.402		0.256309	16.9874	0.988396	0.341555	0.962415		0.297808	16.8004	1.19592	0.250463	0.947119
EIF2S3;EIF2S3L	17.3925	16.2089	19.2585	NA	18.6022	16.1812	17.4658	14.4481	19.3398	NA	18.9703	15.8386		0.316113	17.3706	0.988118	0.341686	0.962415		0.725359	16.9966	1.92091	0.0741403	0.879072
DDR1	18.9247	17.3123	16.1304	NA	16.2197	16.3764	18.1333	17.2911	NA	14.7746	15.5026	16.6911		0.303726	16.7356	0.98036	0.346907	0.969794		0.112647	16.5133	0.429338	0.673837	0.995874
CD9	23.1318	23.1809	22.1053	20.4391	22.2145	23.0099	22.586	22.8316	21.1191	21.2511	21.6984	23.0817		0.252275	22.2208	0.969582	0.349179	0.969794		0.252275	22.2208	0.915838	0.374375	0.947119
MVB12A	20.454	19.4091	17.3978	15.0566	18.6639	17.8818	20.309	18.442	17.3063	15.5415	18.3372	17.5534		0.228992	18.0294	0.955914	0.355796	0.969794		0.228992	18.0294	0.888419	0.38847	0.947119
CCT7	19.0282	17.1856	20.2226	17.2006	20.0007	18.5513	19.0693	17.8166	20.2869	17.8206	20.2518	18.2429		-0.216521	18.8064	-0.948951	0.3592	0.969794		-0.216521	18.8064	-0.872657	0.396732	0.947119
EIF3I	16.0264	14.3888	17.955	12.6981	17.041	14.6179	16.0357	15.2498	17.9312	13.0833	16.6572	15.0977		-0.221261	15.5652	-0.936304	0.365442	0.969794		-0.221261	15.5652	-0.86769	0.39936	0.947119
MYOF	17.6595	17.7394	17.7174	14.8704	18.7945	16.3263	17.5489	18.3648	17.7767	16.4344	18.0806	16.4863		-0.264046	17.3166	-0.931812	0.367677	0.969794		-0.264046	17.3166	-0.893095	0.386041	0.947119
PRDX6	17.8549	17.2999	17.5727	NA	17.8776	16.7789	17.6671	17.0197	17.9966	15.6915	17.2981	16.1888		0.242727	17.2042	0.932803	0.368448	0.969794		0.0464173	17.0002	0.169802	0.867456	0.999028
ATP2B4	17.5647	17.3406	15.219	14.0111	16.5504	16.051	17.6388	16.4435	16.3978	15.5894	15.8071	16.6787		-0.303089	16.2743	-0.929947	0.368608	0.969794		-0.303089	16.2743	-0.909131	0.37779	0.947119
AHNAK	17.5866	16.1879	18.7304	NA	16.1501	14.9874	17.1758	15.9691	18.2159	NA	15.6074	15.4664		0.241541	16.6077	0.924946	0.372366	0.969794		0.216199	16.2071	0.866054	0.400228	0.947119
AP2A2	16.6913	15.1633	16.0607	NA	16.3414	14.2217	16.2635	15.1074	15.5175	NA	16.2229	14.2315		0.227104	15.5821	0.922234	0.373724	0.969794		0.30516	15.4183	1.25831	0.227691	0.940152
CD55	19.1628	19.4312	15.8491	17.1711	18.3653	17.0809	18.9885	19.02	16.5004	16.582	17.3074	17.2614		0.233456	17.7267	0.909361	0.37899	0.969794		0.233456	17.7267	0.856826	0.405147	0.947119
CLU	20.7436	20.7521	20.8978	17.4733	21.2216	20.3872	20.7274	19.9442	20.2493	17.2751	21.3515	20.6501		0.212991	20.1394	0.906037	0.380685	0.969794		0.212991	20.1394	0.838698	0.414927	0.947119
CIB1	16.6424	16.3077	17.2764	NA	15.3468	15.4014	16.3426	16.577	15.7332	NA	14.9523	15.9579		0.282345	16.0538	0.900542	0.384717	0.969794		0.186657	15.7531	0.634798	0.535212	0.991903
SLC2A1	19.6974	19.4495	18.1736	NA	19.0109	17.9251	19.8752	18.1181	18.2244	17.9229	18.1722	18.4935		0.274644	18.6421	0.887116	0.391631	0.969794		-0.0282596	18.4536	-0.0842473	0.933984	0.999028
OLA1	16.0153	16.4814	17.9949	NA	17.1512	16.4902	16.4935	15.6191	17.7039	NA	17.2557	15.8564		0.240866	16.7062	0.876081	0.397376	0.969794		0.305457	16.3238	1.16511	0.262336	0.947119
PKM	20.5133	19.6681	22.4514	18.2676	20.4967	19.9356	20.6534	20.3133	21.9113	18.9892	21.2342	19.5566		-0.220878	20.3325	-0.872806	0.397913	0.969794		-0.220878	20.3325	-0.820149	0.425092	0.947119
PLSCR3;TMEM256-PLSCR3	20.2282	18.0286	18.7477	17.0129	18.2759	17.856	20.6795	19.5929	18.9193	16.8061	17.4152	18.2339		-0.249574	18.483	-0.863592	0.402782	0.969794		-0.249574	18.483	-0.83026	0.419531	0.947119
RAP1B	20.1568	18.0816	NA	17.7485	18.9172	18.0874	19.5537	17.8564	18.825	18.9237	18.1098	17.1735		0.274869	18.494	0.856575	0.407672	0.969794		0.15574	18.4849	0.514981	0.614141	0.991903
DERA	19.6021	13.8825	18.0335	12.8773	18.6304	16.1921	19.5827	14.0472	18.9752	15.0478	18.4809	14.9037		-0.303262	16.6879	-0.852031	0.408947	0.969794		-0.303262	16.6879	-0.841504	0.413403	0.947119
RUVBL1	18.5718	16.7086	19.8929	15.1687	19.1627	17.9843	19.4281	17.8069	19.8713	14.5822	19.668	17.5194		-0.23115	18.0304	-0.85121	0.409387	0.969794		-0.23115	18.0304	-0.810135	0.430645	0.947119
PSMA5	20.2032	20.1801	19.4283	20.3402	20.3525	18.7334	19.0243	20.4571	19.328	20.5447	20.0536	18.5762		0.208947	19.7685	0.848075	0.41107	0.969794		0.208947	19.7685	0.79274	0.440403	0.947119
TPM4	16.1547	15.2102	17.4275	15.6954	14.4494	13.739	14.1129	15.5211	16.9829	14.9109	14.6519	14.7805		0.28599	15.303	0.847365	0.411452	0.969794		0.28599	15.303	0.831916	0.418625	0.947119
CAPN7	16.7563	15.7579	15.4707	NA	15.5659	15.1201	16.6176	15.3791	15.212	NA	15.2334	15.2012		0.205557	15.6314	0.846084	0.413282	0.969794		0.0684571	15.3302	0.27505	0.787065	0.999028
PRDX1	19.6486	20.0136	20.2087	17.3687	20.0551	19.6247	19.5928	20.5687	20.2287	18.0988	19.8008	19.7912		-0.193603	19.5834	-0.843866	0.413338	0.969794		-0.193603	19.5834	-0.776978	0.449364	0.947119
FAM129B	17.8768	17.9467	17.916	NA	17.1959	16.3567	17.6747	17.9044	17.4576	13.5422	16.9187	16.3119		0.204981	17.0092	0.845316	0.413695	0.969794		0.280656	16.7752	1.17153	0.259827	0.947119
ACTR2	17.7751	18.5211	18.9037	14.9015	18.5767	16.7466	17.5273	18.1079	17.8235	15.3713	18.8547	16.4783		0.210273	17.4657	0.842219	0.414228	0.969794		0.210273	17.4657	0.789334	0.442329	0.947119
SPTBN1	19.8571	18.1696	19.6974	16.3425	19.2803	17.5679	19.905	18.3403	19.473	15.1495	18.6175	18.1141		0.219234	18.3762	0.841623	0.41455	0.969794		0.219234	18.3762	0.795141	0.439048	0.947119
CCT8	19.3372	17.9474	19.4719	17.6298	21.0645	19.0146	19.4444	18.4745	19.8841	17.7545	21.2404	18.7765		-0.184837	19.17	-0.841118	0.414823	0.969794		-0.184837	19.17	-0.766762	0.455232	0.947119
ATP1B1	20.9138	20.472	18.6386	17.3921	19.1283	19.2085	19.9233	19.928	18.1863	18.5623	18.4276	19.3006		0.237557	19.1734	0.835672	0.417776	0.969794		0.237557	19.1734	0.801354	0.435554	0.947119
ANXA3	16.4633	16.9497	15.3325	14.5289	15.0607	14.8589	16.3321	16.1905	16.1054	15.0263	13.1663	14.7846		0.264796	15.3999	0.835628	0.4178	0.969794		0.264796	15.3999	0.813983	0.428506	0.947119
SNTB2	17.8688	17.7025	16.7596	NA	15.6793	17.8068	17.3468	17.594	16.8437	15.732	15.7646	17.2163		0.210304	16.9377	0.833674	0.419984	0.969794		-0.0809013	16.7091	-0.273633	0.788134	0.999028
PHGDH	17.0707	16.117	19.4387	14.6933	17.2755	16.6341	16.3331	16.7621	19.4793	16.3944	17.592	16.1635		-0.249172	16.9961	-0.828148	0.421879	0.969794		-0.249172	16.9961	-0.800971	0.435769	0.947119
YWHAZ	20.0386	20.484	19.27	18.3057	19.5732	19.7398	20.2858	20.6377	19.5015	19.0017	18.9469	20.2167		-0.196486	19.6668	-0.828138	0.421884	0.969794		-0.196486	19.6668	-0.768106	0.454458	0.947119
PEBP1	18.6028	16.4746	16.998	NA	17.1955	16.0903	18.6069	16.5195	17.3306	14.1729	16.4385	15.3481		0.223527	16.7071	0.829979	0.421994	0.969794		0.296196	16.5508	1.14478	0.270405	0.947119
TPD52L2	16.3871	14.9631	15.7896	17.382	19.092	17.1319	16.1437	17.0538	16.5677	17.4327	18.2537	16.932		-0.27297	16.9275	-0.825824	0.423151	0.969794		-0.27297	16.9275	-0.808745	0.43142	0.947119
KTN1	16.2071	15.6926	19.4805	NA	18.0942	16.916	15.6939	16.9588	19.5806	NA	17.7322	17.6846		-0.251943	17.4041	-0.825852	0.424245	0.969794		-0.219894	17.0224	-0.777308	0.449175	0.947119
SLC29A2	16.4724	16.1185	NA	NA	16.2624	15.1334	17.2695	NA	15.2533	14.5637	15.3921	16.2752		-0.356189	15.86	-0.827089	0.426408	0.969794		-0.0879788	15.754	-0.294677	0.772317	0.999028
PVRL2	18.3506	16.6887	15.6487	15.2487	15.9409	15.9807	18.4822	18.5903	15.1515	15.3888	14.6878	17.2841		-0.287734	16.4536	-0.811687	0.430945	0.969794		-0.287734	16.4536	-0.80131	0.435578	0.947119
GOLGA4	17.3939	16.3362	18.1667	NA	17.9598	17.7452	17.3823	17.2103	18.3638	NA	17.9072	17.7844		-0.209264	17.625	-0.813263	0.431163	0.969794		-0.21013	17.163	-0.852887	0.407259	0.947119
SCARB1	18.0417	17.8412	15.1643	16.0562	17.8054	17.3327	17.8689	19.4814	15.1069	17.0123	16.6402	17.679		-0.257844	17.1692	-0.808549	0.432688	0.969794		-0.257844	17.1692	-0.788258	0.442939	0.947119
ACLY	18.3898	18.6646	19.3491	19.0589	19.4414	18.74	18.2539	19.0698	19.2984	18.2194	19.9809	17.5128		0.218088	18.8316	0.805339	0.434476	0.969794		0.218088	18.8316	0.766113	0.455607	0.947119
RHOG	17.183	16.1828	NA	NA	15.9905	14.7855	17.1298	15.773	15.3983	14.1408	14.9003	15.2867		0.26304	15.6771	0.80808	0.435299	0.969794		0.357982	15.6171	1.3499	0.197252	0.900961
GOLGB1	16.9864	15.089	17.6333	NA	17.7363	17.137	17.3251	16.3302	17.7686	NA	17.3676	16.9424		-0.230384	17.0316	-0.804625	0.435952	0.969794		0.0368256	16.549	0.118934	0.90692	0.999028
NOTCH3	18.014	16.9179	16.7399	14.8487	17.4844	15.9273	17.9006	17.2641	15.9312	14.7415	16.3085	16.504		0.213711	16.5485	0.800081	0.437413	0.969794		0.213711	16.5485	0.759301	0.459549	0.947119
CCT2	19.097	17.6538	20.4923	17.1185	19.2367	18.9768	19.441	17.9426	20.3574	17.5456	19.6697	18.6892		-0.17837	18.8517	-0.799202	0.437906	0.969794		-0.17837	18.8517	-0.731228	0.476013	0.957693
PSMB1	20.8568	19.4411	19.2982	19.487	20.1121	17.8781	19.7965	19.3064	19.0402	19.4266	19.9857	18.3579		0.193341	19.4155	0.795736	0.439851	0.969794		0.193341	19.4155	0.741723	0.469817	0.957693
CASK	15.2847	17.9553	17.5975	13.6255	NA	17.2097	15.7035	17.4886	17.3452	15.1446	NA	17.2187		-0.245608	16.4573	-0.792866	0.442526	0.969794		-0.138524	16.575	-0.473511	0.64273	0.991903
RPSA	18.9188	16.677	20.1436	17.7832	19.0341	17.67	19.1158	16.1909	19.8154	NA	19.9143	16.1027		0.260877	18.306	0.790817	0.443678	0.969794		0.92603	17.9081	1.89151	0.0782099	0.879072
CD151	18.3667	17.7011	NA	16.595	17.7838	18.0382	18.2966	19.6692	NA	17.2466	16.9803	17.7179		-0.285156	17.8395	-0.789129	0.444629	0.969794		-0.216969	17.8019	-0.660958	0.518755	0.985246
GDI2	19.2761	17.9723	19.1631	15.3622	18.1793	16.5945	19.2128	17.4401	18.7743	15.8701	17.2647	16.8239		0.193582	17.6611	0.786508	0.445056	0.969794		0.193582	17.6611	0.73504	0.473756	0.957693
ANXA4	19.9512	19.9819	18.3553	17.6259	17.9312	18.078	19.6793	20.3579	18.6065	18.4014	17.3707	18.6587		-0.191837	18.7498	-0.78339	0.446824	0.969794		-0.191837	18.7498	-0.731378	0.475924	0.957693
COPS4	16.5917	16.714	18.0553	NA	17.7136	15.6866	17.071	15.3815	18.0078	NA	18.0557	15.0604		0.236963	16.8338	0.779756	0.44993	0.969794		0.499798	16.5611	1.56172	0.139395	0.879072
OTUB1	16.625	15.7548	18.0115	NA	16.0208	15.5653	16.7973	15.32	17.5796	13.435	16.0513	15.2618		0.193464	16.0384	0.778158	0.450838	0.969794		0.639059	16.0604	1.8119	0.0902554	0.879072
CLTC	21.0949	19.0065	20.9741	16.9479	21.1106	19.8853	20.942	19.4047	21.3389	18.4562	21.0149	19.1677		-0.217525	19.9453	-0.775941	0.451064	0.969794		-0.217525	19.9453	-0.742418	0.469408	0.957693
PDCD6	19.8409	19.7144	19.0203	NA	18.8742	18.0979	20.0039	19.2487	19.2129	15.8671	18.5778	17.5191		0.197097	18.7252	0.773349	0.453577	0.969794		0.132301	18.4711	0.534684	0.600778	0.991903
CORO1B	16.6776	16.6906	16.7686	NA	17.3546	15.7251	17.1695	16.4841	NA	13.8815	17.4594	16.2289		-0.223495	16.444	-0.76771	0.457998	0.969794		-0.094747	16.3808	-0.351823	0.72991	0.999028
XPO1	17.3586	15.5431	18.814	NA	18.0284	17.4129	17.4361	14.3855	18.8995	NA	18.7218	16.5479		0.233226	17.3148	0.76259	0.459743	0.969794		0.652896	16.9167	1.7495	0.100821	0.879072
PSMC3	18.1578	15.717	20.8304	NA	18.4062	15.7106	19.3647	15.8937	19.552	NA	18.9453	16.3432		-0.255377	17.8921	-0.762398	0.459853	0.969794		-0.143962	17.3667	-0.461325	0.651246	0.991903
SF3B3	18.8286	16.3706	19.1414	NA	18.4899	16.8433	18.8048	15.5912	18.9645	NA	18.7115	16.6315		0.194078	17.8377	0.758202	0.462273	0.969794		0.385578	17.4214	1.43149	0.172986	0.900961
BAIAP2	16.0463	16.4077	15.723	NA	14.0466	14.246	16.0553	15.3443	15.4437	NA	13.8764	14.7053		0.208908	15.1895	0.755798	0.463663	0.969794		0.180136	14.966	0.689874	0.500906	0.976767
ANXA11	20.7708	19.7998	19.7777	17.298	18.5419	19.0943	20.5425	19.8856	20.222	18.0353	18.3977	19.2286		-0.17155	19.2995	-0.75207	0.464823	0.969794		-0.17155	19.2995	-0.691561	0.499876	0.976767
PSMD5	16.1847	NA	18.0374	NA	18.0035	16.4769	16.7208	14.1846	18.6817	NA	18.1439	16.0651		-0.227266	16.9443	-0.749351	0.468566	0.969794		0.258812	16.4071	0.844558	0.411748	0.947119
SPTAN1	19.742	18.4698	19.8201	15.8566	19.5992	17.8502	19.25	19.0247	19.3526	15.3594	18.979	18.275		0.182868	18.4649	0.74151	0.470993	0.969794		0.182868	18.4649	0.693261	0.498839	0.976767
F11R	19.481	17.418	NA	15.0641	17.5634	16.3949	19.1947	18.4455	17.4854	15.9641	16.7638	16.7		-0.229332	17.3159	-0.743146	0.471019	0.969794		-0.0807073	17.3852	-0.271075	0.790063	0.999028
TTYH3	18.7339	17.3737	16.8485	13.8681	17.0392	16.7978	18.6425	18.9483	15.8932	14.5471	16.1883	17.9172		-0.245871	16.8998	-0.737997	0.473056	0.969794		-0.245871	16.8998	-0.723426	0.480652	0.959411
CLIP1	15.5417	14.3197	15.3803	NA	16.7993	14.0082	15.9401	13.8521	15.2559	NA	16.4303	15.7939		-0.244633	15.3321	-0.733862	0.476463	0.969794		-0.238536	15.2556	-0.784492	0.445078	0.947119
MYO1D	16.4823	17.4527	16.5876	14.2341	15.6814	15.9035	16.544	17.2787	16.1309	14.3178	14.9697	16.1026		0.16632	15.9738	0.731983	0.476601	0.969794		0.16632	15.9738	0.672496	0.51159	0.985246
AGRN	19.5699	16.8854	15.0234	19.6089	19.1833	16.0179	18.5995	17.0365	16.8285	16.929	17.8295	17.0593		0.334402	17.5476	0.727723	0.479122	0.969794		0.334402	17.5476	0.734636	0.473995	0.957693
PSMA1	21.0659	20.3627	20.0579	21.4751	20.5869	20.0118	19.7674	21.221	19.5317	21.5449	20.3369	19.9635		0.199141	20.4938	0.727526	0.479239	0.969794		0.199141	20.4938	0.693354	0.498782	0.976767
EHD4	17.4246	17.6397	NA	14.3855	16.7431	17.2392	17.2178	17.1451	16.5767	14.8162	16.385	16.9399		0.185603	16.5921	0.727427	0.48026	0.969794		0.196909	16.6119	0.804151	0.433986	0.947119
P4HB	15.474	NA	15.4748	NA	17.3457	16.0396	15.2387	14.5252	15.5012	NA	16.4002	16.2975		0.224142	15.8107	0.728019	0.481036	0.969794		0.369747	15.6671	1.40453	0.180716	0.900961
LMNB1	17.821	15.954	17.741	NA	16.6505	16.1881	18.077	16.7099	17.2038	NA	16.8086	16.5186		-0.192688	16.9673	-0.724441	0.482028	0.969794		-0.115419	16.7092	-0.449557	0.659517	0.991903
PSMD11	18.4922	16.4806	19.5076	NA	19.1251	18.4189	19.044	17.0711	19.632	NA	19.2544	17.9564		-0.186691	18.4982	-0.713946	0.488273	0.974548		-0.11255	17.8894	-0.444608	0.66301	0.991903
OCLN	18.6814	17.4589	16.1485	NA	16.2775	15.887	18.5087	17.82	NA	14.4715	16.0255	16.8414		-0.222746	16.812	-0.713759	0.489484	0.974548		-0.207718	16.5977	-0.810507	0.430438	0.947119
DNPEP	18.7599	17.1438	17.6265	14.8574	18.5085	16.9303	18.0114	17.8686	16.7087	15.9583	17.9415	16.0455		0.21538	17.1967	0.708157	0.490804	0.974548		0.21538	17.1967	0.68597	0.503295	0.977664
TPP2	19.3125	16.3786	16.8119	17.1468	18.2129	15.5793	18.6517	17.7209	17.6031	17.5823	17.9424	15.1502		-0.201433	17.341	-0.705608	0.492339	0.974548		-0.201433	17.341	-0.677083	0.508758	0.984504
PRMT5	16.1004	NA	17.6019	13.8963	17.3882	15.551	15.7005	14.8631	17.8845	NA	17.6148	14.5439		0.224429	16.1145	0.706197	0.494002	0.974548		0.354201	15.871	1.33466	0.202077	0.906662
PRDX2	18.0662	17.8507	19.5213	14.9211	17.5328	16.5281	18.138	18.3443	18.6965	15.695	17.4607	17.1558		-0.17832	17.4925	-0.698448	0.496665	0.976004		-0.17832	17.4925	-0.657413	0.520969	0.985564
PSMA2	18.9012	18.0772	18.6643	19.146	18.5795	16.5757	18.7643	18.0277	17.6521	18.501	19.0297	16.9211		0.174667	18.2367	0.693031	0.499952	0.977482		0.174667	18.2367	0.650708	0.525169	0.986151
ITGA5	18.7365	17.7863	NA	NA	15.3366	15.9401	18.3485	16.6867	NA	14.2025	15.5816	16.2794		0.225843	16.5443	0.694039	0.501317	0.977482		0.229855	16.4334	0.874449	0.395787	0.947119
RP2	17.7369	15.9919	NA	NA	16.6439	15.5302	17.5001	16.8359	17.3407	14.0417	15.7626	14.8685		0.233903	16.2252	0.689084	0.504316	0.977482		0.0303158	16.0734	0.106935	0.916271	0.999028
FRAS1	18.3529	15.9045	NA	14.7266	17.4903	13.3408	16.5167	16.2692	14.6941	NA	16.1405	14.8507		0.327854	15.8286	0.680907	0.509291	0.977482		0.464259	15.6704	1.25094	0.230293	0.940152
RPS16	18.5837	16.4881	18.7955	NA	19.4204	16.4381	18.6119	15.0769	19.5856	13.949	19.9056	15.4069		0.227766	17.4783	0.671977	0.513729	0.977482		0.597839	17.3883	1.59108	0.132636	0.879072
NAPA	16.2994	15.9075	16.7522	NA	15.7934	15.3549	16.1979	16.986	16.2992	NA	15.945	13.4658		0.242724	15.9001	0.670443	0.514674	0.977482		0.175792	15.723	0.534798	0.600701	0.991903
PDCD6IP	20.9711	19.7182	19.2918	17.0179	19.3499	19.1946	20.8526	19.608	19.0375	18.141	19.0972	19.8186		-0.168595	19.3415	-0.666745	0.516085	0.977482		-0.168595	19.3415	-0.626423	0.540542	0.991903
COPB2	18.2132	15.1128	19.4737	NA	18.2305	17.4968	18.8802	15.4513	19.4985	NA	18.3211	17.2167		-0.168189	17.7895	-0.660245	0.520981	0.977482		0.371572	17.2857	0.935399	0.364535	0.947119
SEC22B	18.4494	14.7459	16.6118	NA	18.0363	14.8026	18.2754	14.2078	16.3967	NA	18.0704	16.8548		-0.231799	16.6451	-0.654925	0.524289	0.977482		-0.128586	16.3309	-0.394905	0.698524	0.999028
SELENBP1	17.7856	17.1639	17.6944	NA	17.5964	15.3875	17.7806	16.5961	18.0695	NA	17.9659	14.2705		0.189039	17.031	0.654776	0.524382	0.977482		0.283922	16.7384	1.03095	0.319054	0.947119
SLC9A3R1	18.4393	17.8925	16.3101	16.1304	17.786	17.5958	17.83	18.7572	16.326	16.3901	17.4543	18.3995		-0.167178	17.4426	-0.652442	0.524989	0.977482		-0.167178	17.4426	-0.614529	0.54816	0.991903
NCKAP1	18.7331	18.4886	18.2781	NA	18.1439	17.3724	18.8966	16.4119	18.6637	14.2597	18.1861	17.6997		0.231632	17.7394	0.65368	0.525065	0.977482		0.258068	17.482	0.804559	0.433758	0.947119
PTPRJ	17.0972	15.4957	14.2538	13.6624	13.761	14.23	17.1149	15.1169	14.6415	NA	12.1273	14.7839		0.210635	14.7532	0.649288	0.527808	0.977482		0.0562706	14.7219	0.181327	0.858561	0.999028
SPTBN2	17.3109	14.4905	17.0486	NA	17.4499	14.3643	17.6264	14.2531	17.1657	NA	17.1684	15.3272		-0.175326	16.2205	-0.648481	0.528313	0.977482		0.0331633	15.9396	0.117109	0.908342	0.999028
PPP1CB	16.8327	16.756	18.1298	NA	16.5558	16.2292	16.7369	16.3711	18.5294	NA	17.407	16.3211		-0.172379	16.9869	-0.64612	0.529791	0.977482		-0.0111026	16.5785	-0.0411031	0.967761	0.999028
SNAP23	17.1792	16.6054	17.3601	13.449	15.0966	15.2098	16.8364	16.6482	17.3233	14.5936	14.2809	16.3233		-0.184267	15.9088	-0.642367	0.531312	0.977482		-0.184267	15.9088	-0.616864	0.54666	0.991903
IST1	19.8601	18.9223	18.2557	16.5556	17.7903	18.7819	19.4984	19.7429	17.8427	16.3512	16.7046	19.0153		0.16847	18.2768	0.639562	0.533081	0.977482		0.16847	18.2768	0.605463	0.554007	0.991903
DNAJA1	17.0106	15.8873	17.3008	NA	17.6459	15.9642	17.0596	14.3987	18.0361	14.0299	18.0248	15.2506		0.207813	16.4189	0.63357	0.53769	0.977482		0.447134	16.3568	1.353	0.196282	0.900961
NUMA1	20.2598	17.2936	20.9825	NA	20.5235	20.1897	20.4403	17.9518	21.1049	NA	20.7127	19.8461		-0.161344	19.9305	-0.633438	0.537773	0.977482		-0.246853	19.5048	-0.98964	0.338191	0.947119
ALDH16A1	19.3125	15.2531	18.3299	14.6348	18.9792	17.4054	19.1005	15.7366	17.9676	16.1049	18.6847	17.3504		-0.171633	17.405	-0.629469	0.539471	0.977482		-0.171633	17.405	-0.599509	0.557864	0.991903
APRT	17.2552	17.3287	19.6751	NA	17.8768	16.7185	17.2971	16.614	19.6646	NA	18.0634	16.4129		0.160467	17.6906	0.629399	0.540329	0.977482		0.0120606	17.2768	0.0465054	0.963527	0.999028
CD47	19.5021	19.6283	NA	18.6521	18.9944	19.29	17.2618	20.829	NA	19.1481	17.235	20.1307		0.292474	19.0672	0.628074	0.54117	0.977482		0.257774	18.9722	0.629711	0.538446	0.991903
FARP2	17.5474	15.6624	17.3492	NA	15.52	15.6138	17.1543	15.2592	17.0986	NA	15.634	15.7704		0.15527	16.2609	0.625676	0.542692	0.977482		0.223502	16.0599	0.920163	0.372184	0.947119
PSMD12	18.0265	15.7738	19.3543	NA	18.5487	17.6047	18.6882	14.8411	19.0164	NA	18.9055	16.9511		0.181153	17.771	0.61905	0.54691	0.977482		0.491045	17.3562	1.503	0.15379	0.886067
EXOC4	15.7492	14.5969	18.3083	NA	16.067	15.8268	15.7082	14.2224	18.4705	NA	16.16	15.2117		0.155071	16.0321	0.614043	0.55011	0.977482		0.235648	15.6672	0.952827	0.35592	0.947119
DARS	18.6573	16.1047	19.7816	NA	19.4098	17.8311	18.9495	15.0006	19.8871	NA	19.4552	17.6543		0.167549	18.2731	0.607561	0.554268	0.977482		0.413315	17.6636	1.39346	0.183973	0.900961
MYO1B	20.0693	18.5719	19.874	14.9303	17.3782	17.7344	20.0121	17.8316	19.7395	16.0305	16.806	17.1828		0.159279	18.0134	0.595298	0.561417	0.977482		0.159279	18.0134	0.565123	0.580422	0.991903
PSMA6	20.6636	20.2774	19.6203	20.9599	20.2037	19.3668	19.644	20.4543	19.7507	20.8225	20.1309	19.4431		0.141035	20.1115	0.59522	0.561468	0.977482		0.141035	20.1115	0.551916	0.58921	0.991903
MYO1C	18.6985	17.947	18.2222	13.437	17.5093	17.8484	19.0333	16.765	18.1327	16.2387	17.4076	17.4868		-0.233632	17.3939	-0.59079	0.564348	0.977482		-0.233632	17.3939	-0.589515	0.564372	0.991903
SNX27	15.5509	14.5146	17.5644	NA	17.118	15.4081	16.3518	13.3794	17.6163	NA	17.3566	14.5266		0.18508	15.9387	0.591041	0.564942	0.977482		0.302908	15.5958	1.0218	0.323223	0.947119
PSMC4	18.0325	15.5733	19.9203	NA	18.5252	17.1804	18.8398	15.8432	19.6112	NA	18.5634	17.1441		-0.153986	17.9233	-0.590299	0.565424	0.977482		0.383408	17.3973	0.961023	0.351918	0.947119
EEF1D	15.9312	15.6218	16.0443	NA	17.3075	NA	16.0016	15.8618	16.9887	NA	16.7922	15.5125		-0.184871	16.2291	-0.582988	0.571058	0.977482		-0.0551079	15.9028	-0.208653	0.837552	0.999028
YWHAQ	17.5574	18.2743	18.061	16.3901	18.1526	18.3357	16.8652	18.9531	17.6646	17.2163	18.1824	18.7811		-0.14859	17.8695	-0.576073	0.573974	0.977482		-0.14859	17.8695	-0.543269	0.595001	0.991903
PKP3	17.09	16.6547	16.2839	NA	15.8057	14.6659	17.7408	14.984	16.2264	NA	15.2235	15.3406		0.197015	16.0015	0.574849	0.575512	0.977482		0.0246922	15.6569	0.0755167	0.940811	0.999028
PAICS	17.1643	17.4521	19.0906	12.6944	19.3662	17.1975	17.1619	17.6607	19.0203	14.116	19.2734	16.6433		-0.151755	17.2367	-0.567761	0.579448	0.977482		-0.151755	17.2367	-0.538884	0.597948	0.991903
ARPC3	16.242	17.3841	17.846	15.2447	17.5617	15.8194	16.7337	17.1611	18.2102	14.5205	17.2588	15.4024		0.135187	16.6154	0.564051	0.5819	0.977482		0.135187	16.6154	0.524278	0.607817	0.991903
THBS1	19.7807	17.9119	20.7379	16.8479	22.1144	20.0605	20.3369	17.688	19.8734	18.7917	21.2274	20.6731		-0.1895	19.6703	-0.557937	0.585953	0.977482		-0.1895	19.6703	-0.548169	0.591716	0.991903
GFPT1	17.6902	16.0457	17.8193	NA	18.2411	16.5239	17.9339	15.1337	17.6734	NA	18.6577	16.1606		0.15217	17.188	0.558024	0.586604	0.977482		0.206892	16.7947	0.796512	0.438275	0.947119
HSPA1A;HSPA1B	20.6641	19.8095	20.4254	17.2874	20.4425	18.749	20.5933	18.9326	20.4831	17.9274	20.19	18.4395		0.135323	19.4953	0.556825	0.586691	0.977482		0.135323	19.4953	0.519052	0.611368	0.991903
EIF3L	18.4722	15.0612	18.2582	NA	18.6375	15.9203	19.2209	14.9017	18.6055	NA	19.0658	15.3148		-0.151887	17.3458	-0.55467	0.588829	0.977482		-0.0154637	16.7911	-0.0571696	0.955172	0.999028
BSG	18.816	19.9649	17.6127	18.5555	17.4149	17.0694	18.3041	19.2812	17.4832	19.2985	16.631	17.5684		0.144505	18.1666	0.550674	0.590786	0.977482		0.144505	18.1666	0.520957	0.610072	0.991903
NEO1	18.4599	16.9528	17.3459	16.8929	16.9982	14.951	17.0912	18.1371	NA	15.3378	16.3596	16.1831		0.229194	16.7918	0.550052	0.591899	0.977482		0.37801	16.7444	0.995916	0.335232	0.947119
PFKP	17.1025	17.4818	19.6551	NA	19.6843	17.9497	17.5011	16.9356	19.7126	13.0751	20.2093	16.694		0.164163	17.8183	0.542878	0.596684	0.977482		0.185999	17.4476	0.663041	0.517458	0.985246
UBA1	18.7935	17.6938	21.5555	14.2821	19.4085	17.6311	19.3468	17.2019	21.3953	14.9812	20.0568	17.1942		-0.135286	18.2951	-0.538687	0.598808	0.977482		-0.135286	18.2951	-0.505442	0.620662	0.991903
SLC6A14	20.9727	19.3919	19.079	17.0741	18.5189	18.6803	20.821	19.6032	19.0131	17.7013	17.3439	18.4081		0.137719	18.8839	0.535904	0.600678	0.977482		0.137719	18.8839	0.50504	0.620938	0.991903
MYH14	16.7039	14.9132	17.4208	NA	17.9914	16.598	17.4857	15.1234	17.6243	NA	17.9301	16.1655		-0.140305	16.7956	-0.532602	0.603573	0.977482		0.0201379	16.4408	0.0752516	0.941018	0.999028
YWHAH	17.9662	17.2176	17.9265	14.7716	16.1436	16.5	18.2859	17.736	16.1889	14.8503	15.127	17.3138		0.1706	16.669	0.528613	0.605592	0.977482		0.1706	16.669	0.516139	0.613351	0.991903
TCP1	18.9809	17.9521	20.4399	17.5046	19.5088	18.5865	19.4498	17.8407	20.5179	17.5852	19.8626	18.4059		-0.114872	18.8862	-0.525016	0.608023	0.977482		-0.114872	18.8862	-0.478105	0.639533	0.991903
SLK	15.2001	15.1421	14.7331	NA	15.1992	15.7746	14.8231	15.0319	14.8665	NA	14.9247	15.7618		0.128212	15.1457	0.525628	0.608271	0.977482		0.384425	15.1385	1.37608	0.189181	0.900961
YES1	17.6947	17.3677	17.3684	14.4948	16.1312	17.2018	17.7014	18.2043	17.1782	15.6587	15.305	17.0695		-0.143085	16.7813	-0.516982	0.613471	0.977482		-0.143085	16.7813	-0.493611	0.628796	0.991903
TSG101	20.5771	19.9759	19.186	16.8979	18.1927	18.8456	20.9222	18.8432	18.8578	16.851	17.9556	19.4508		0.132467	18.8796	0.514374	0.615245	0.977482		0.132467	18.8796	0.484942	0.634788	0.991903
VPS35	17.1249	15.9476	19.9223	NA	18.1985	16.7863	17.9459	15.4388	19.3298	12.9135	18.5273	15.9858		0.15041	17.1019	0.508962	0.619572	0.977482		0.690108	17.0352	1.65615	0.118648	0.879072
HYOU1	16.8397	15.5633	18.4402	NA	18.1962	16.6705	17.2369	15.8116	17.8088	NA	17.9354	17.6408		-0.144693	17.2143	-0.508272	0.620042	0.977482		0.0372231	16.6658	0.129739	0.898513	0.999028
CAPZB	17.0651	17.8589	17.0749	14.3807	17.7992	17.3465	17.0385	17.6533	17.3605	NA	17.6819	16.7743		0.127214	17.094	0.50692	0.620964	0.977482		-0.035421	16.9386	-0.136522	0.893241	0.999028
ITCH	17.4487	15.9054	15.7642	NA	15.9019	15.6295	17.6931	15.5324	16.3453	NA	16.0417	15.6786		-0.128293	16.1941	-0.505427	0.621982	0.977482		-0.240693	15.841	-0.953713	0.355486	0.947119
ITGAV	19.451	18.1602	18.7847	16.0486	18.0006	17.1857	19.5439	18.4805	18.1098	16.1784	16.926	17.6168		0.129238	17.8738	0.502089	0.623634	0.977482		0.129238	17.8738	0.473315	0.642867	0.991903
PPIA	20.1546	19.2076	19.6065	15.2647	19.7787	18.368	20.0475	18.4238	19.4804	16.9294	19.1052	17.4458		0.157992	18.651	0.499956	0.625096	0.977482		0.157992	18.651	0.486829	0.633482	0.991903
EPHB4	19.9309	18.4685	17.6765	17.2019	17.7423	17.1473	19.746	18.4924	17.6925	18.4684	17.0203	17.5394		-0.131948	18.0939	-0.495255	0.628324	0.977482		-0.131948	18.0939	-0.469798	0.645319	0.991903
CNP	17.7019	17.2353	17.0958	12.6922	16.4786	16.4381	17.7466	17.0201	17.3325	14.4612	15.3139	16.7031		-0.15591	16.3516	-0.494956	0.628529	0.977482		-0.15591	16.3516	-0.481756	0.636997	0.991903
WDR1	18.2537	17.5841	19.1285	NA	18.2625	17.1529	18.4437	16.8917	19.4796	14.5863	18.7835	16.045		0.147662	17.6919	0.494775	0.629272	0.977482		0.0614094	17.4023	0.217991	0.830401	0.999028
TACSTD2	21.448	19.9187	19.3657	18.1902	19.0408	19.2106	21.2602	20.185	19.6709	18.2954	18.5493	19.9036		-0.115046	19.5865	-0.49345	0.629565	0.977482		-0.115046	19.5865	-0.455958	0.655012	0.991903
MPP7	16.9159	16.5291	16.317	13.4836	15.5778	16.2129	17.0961	15.8026	15.8641	14.1279	14.7332	16.6406		0.128595	15.7751	0.492639	0.630124	0.977482		0.128595	15.7751	0.465608	0.648247	0.991903
CD44	19.4356	18.0379	17.3165	16.787	18.5225	18.1203	18.2787	18.5463	17.1174	17.1085	18.1282	18.2857		0.125852	17.9737	0.48876	0.632797	0.977482		0.125852	17.9737	0.46078	0.651628	0.991903
ITFG3	17.529	17.2614	16.2871	NA	16.1364	17.9374	17.4106	17.6864	16.1527	15.8325	15.6564	17.6303		0.122979	16.8655	0.485358	0.63575	0.977482		-0.105447	16.6754	-0.380412	0.709022	0.999028
RTN4	19.7474	19.34	19.4313	16.804	20.211	19.5508	20.3741	18.0749	19.7876	18.1444	20.3052	19.2728		-0.145758	19.2536	-0.482135	0.637375	0.977482		-0.145758	19.2536	-0.466631	0.647531	0.991903
CCT4	19.2834	18.2649	20.2283	17.0004	20.5358	19.0473	19.3688	17.879	20.1693	17.1368	20.7915	18.3589		0.109322	19.0054	0.48022	0.638701	0.977482		0.109322	19.0054	0.441383	0.66529	0.991903
CBR1	16.7415	16.3121	18.5088	NA	17.5221	16.3255	17.0413	14.8989	19.0011	NA	18.2069	15.4673		0.158911	17.0025	0.477043	0.641497	0.977482		0.393672	16.6382	1.18227	0.255673	0.947119
PACSIN3	18.8944	19.0296	16.4639	14.3878	17.0589	17.4323	18.4006	18.3985	16.4774	15.844	16.3399	16.9773		0.138178	17.1421	0.47332	0.64349	0.977482		0.138178	17.1421	0.455755	0.655155	0.991903
G6PD	19.2947	18.6498	21.2526	18.9338	19.9728	18.5734	19.3917	18.8318	21.1854	18.1891	20.4108	17.9924		0.112666	19.3899	0.472585	0.644002	0.977482		0.112666	19.3899	0.438773	0.667138	0.991903
EPHB3	18.6666	17.2744	NA	15.6485	17.466	16.0555	18.6141	16.5989	NA	15.6813	16.844	16.7255		0.129467	16.9575	0.469297	0.646872	0.977482		0.137188	17.0155	0.527199	0.605837	0.991903
DAAM1	16.2414	16.4376	15.7544	NA	15.066	15.0724	16.1756	17.2593	15.4035	NA	13.9482	15.0923		0.138549	15.6451	0.467264	0.648287	0.977482		0.165659	15.4899	0.599762	0.5577	0.991903
CAD	17.919	14.3531	18.8059	NA	19.3277	17.8397	18.2187	14.6867	18.8818	NA	19.2978	17.7276		-0.113436	17.7058	-0.465637	0.649419	0.977482		0.245554	17.3018	0.779587	0.447873	0.947119
CCT5	19.3628	16.9816	20.2099	17.1005	19.7775	17.9005	19.4298	17.7536	20.347	17.1138	19.8423	17.4814		-0.105831	18.6084	-0.460222	0.652627	0.977482		-0.105831	18.6084	-0.423963	0.677666	0.995874
CHMP2A	19.2047	17.9199	17.5656	NA	16.8663	16.4124	18.8197	18.6265	16.8978	NA	15.8198	17.0982		0.141374	17.5231	0.452814	0.658379	0.977482		-0.00649344	17.137	-0.0216262	0.983034	0.999028
SLC3A2	21.9691	21.8243	20.41	19.6231	21.3717	20.4171	21.7805	21.3464	20.8925	21.7927	20.4593	20.2651		-0.153525	21.0127	-0.449957	0.659828	0.977482		-0.153525	21.0127	-0.442315	0.664631	0.991903
RAB14	17.1901	16.5593	17.1901	NA	16.9904	15.5343	17.3934	15.3554	17.7	NA	16.7433	15.6179		0.130849	16.6274	0.450458	0.660031	0.977482		0.439155	16.4323	1.3519	0.196626	0.900961
DIP2B	20.2946	18.4983	18.0927	15.8382	17.6832	17.921	20.2435	18.8933	17.6485	16.6795	16.9002	18.6608		-0.116304	18.1128	-0.439066	0.667507	0.977482		-0.116304	18.1128	-0.416072	0.683304	0.999028
TRIM28	20.1677	17.7803	20.8481	NA	19.3836	17.2884	20.2628	17.2109	20.6209	NA	19.651	17.1765		0.109214	19.039	0.433845	0.671735	0.977482		0.0734051	18.5954	0.301887	0.766922	0.999028
ATL3	18.2429	15.0501	17.768	NA	17.9558	16.2189	18.417	14.478	18.0966	NA	17.7581	17.0784		-0.118468	17.1064	-0.43118	0.673621	0.977482		0.0172975	16.6295	0.0638204	0.949964	0.999028
CD276	19.7685	18.6502	18.9324	14.4427	18.2646	17.8023	19.5942	17.9238	19.1713	16.7789	17.6741	17.6178		-0.149905	18.0517	-0.430326	0.673698	0.977482		-0.149905	18.0517	-0.424012	0.677631	0.995874
CTNNB1	17.8716	18.5509	17.7415	15.2472	16.922	17.5381	17.9745	18.449	17.9972	15.7508	16.2363	18.0768		-0.102213	17.363	-0.429547	0.674251	0.977482		-0.102213	17.363	-0.398656	0.695817	0.999028
NEDD4L	18.6221	16.6673	15.7901	NA	15.6955	16.1713	18.8696	16.1664	15.7837	NA	15.8555	15.7309		0.108024	16.5352	0.42572	0.677491	0.977482		0.00194658	16.2189	0.00774328	0.993925	0.999028
RPS25	16.1552	16.5057	NA	14.8607	17.4485	15.4137	15.9668	17.2335	NA	14.2186	17.0495	15.3416		0.114744	16.0194	0.421958	0.680164	0.977482		0.0123403	16.2768	0.0467437	0.96334	0.999028
ENO1	19.9984	19.4097	18.9646	15.7176	19.3265	18.2154	20.0042	18.9779	18.2515	16.916	18.3353	18.4279		0.119906	18.5454	0.419874	0.681133	0.977482		0.119906	18.5454	0.402922	0.692743	0.999028
CACYBP	16.1842	15.0766	18.5121	NA	16.318	14.6667	16.8065	15.273	18.2597	NA	16.185	14.7614		-0.105587	16.2043	-0.416785	0.683847	0.977482		-0.0734362	15.7448	-0.300774	0.767754	0.999028
SLC5A6	19.4982	18.7712	16.9929	14.0106	18.8655	17.5626	19.5954	17.2832	17.2257	16.2465	18.0087	16.3642		0.162897	17.5354	0.410193	0.688051	0.977482		0.162897	17.5354	0.40946	0.688043	0.999028
RAB10	20.7177	21.2414	18.7416	18.4005	18.0683	20.0839	20.8004	20.9909	18.8902	19.2819	17.3769	20.5187		-0.100927	19.5927	-0.405413	0.691478	0.977482		-0.100927	19.5927	-0.379742	0.709509	0.999028
HSPA8	20.739	20.6118	20.8875	18.4746	20.9863	20.1737	20.7039	20.3102	20.7669	19.3076	20.9387	20.4027		-0.0928583	20.3586	-0.4005	0.695007	0.977482		-0.0928583	20.3586	-0.36962	0.71688	0.999028
SLC26A2	17.9345	17.5223	15.0304	NA	16.7897	16.2826	18.4074	16.3039	16.3235	15.8617	16.8538	NA		-0.152927	16.731	-0.397354	0.698318	0.977482		-0.288646	16.536	-0.915778	0.374406	0.947119
PSMB5	21.2487	19.4543	20.0841	20.9769	20.5022	18.6207	19.8575	20.8636	20.3049	21.1069	20.3015	19.1827		-0.121698	20.2087	-0.392705	0.700622	0.977482		-0.121698	20.2087	-0.381392	0.70831	0.999028
RAP2B	18.9027	16.4551	17.0953	16.0079	16.651	18.0691	18.5661	16.4117	16.8189	17.0833	16.4281	18.4462		-0.0955207	17.2446	-0.383297	0.707423	0.977482		-0.0955207	17.2446	-0.3591	0.724572	0.999028
PSMB4	20.1808	18.9536	18.2391	20.3433	20.2137	19.0159	19.7321	20.4064	18.8947	20.3577	19.8931	18.3162		-0.108961	19.5456	-0.376195	0.712574	0.977482		-0.108961	19.5456	-0.361799	0.722595	0.999028
ITGA3	19.9611	19.293	18.3529	17.4998	18.3683	18.516	19.8652	19.3201	18.3852	17.9822	17.6436	18.283		0.085294	18.6226	0.368897	0.717882	0.977482		0.085294	18.6226	0.340245	0.738434	0.999028
LGALS3BP	19.3328	17.1321	18.4276	15.5358	19.6765	18.0192	19.954	17.2887	18.4406	NA	18.6858	18.7579		-0.107774	18.2955	-0.366017	0.720422	0.977482		-0.140907	18.0911	-0.512636	0.615741	0.991903
CBS	14.9289	13.334	16.8735	14.2122	15.7606	15.1165	14.6769	NA	16.0524	14.8278	15.9524	14.8803		0.100378	15.1469	0.365888	0.720517	0.977482		-0.135764	15.1055	-0.463327	0.649843	0.991903
PTGFRN	22.7804	21.5545	21.3029	19.3477	21.204	21.2805	22.4178	21.6795	21.0521	19.3496	20.7902	21.6974		0.0805771	21.2047	0.359517	0.724728	0.977482		0.0805771	21.2047	0.329262	0.746553	0.999028
TPR	17.1736	16.744	19.9289	NA	19.2253	17.6716	17.7575	16.1549	19.9572	NA	19.192	18.1582		-0.0952812	18.1963	-0.357941	0.726311	0.977482		-0.197328	17.5537	-0.759576	0.459389	0.947119
CHP1	16.2728	15.1972	14.1226	NA	14.5669	14.3455	16.398	13.2461	16.2232	NA	14.2628	13.5892		0.157164	14.8224	0.354872	0.728553	0.977482		0.251208	14.7584	0.637032	0.533795	0.991903
UGDH	17.3332	17.2852	19.7538	15.2769	18.971	18.18	17.5455	17.6355	19.6799	15.4969	19.4876	16.3114		0.107224	17.7464	0.353831	0.728889	0.977482		0.107224	17.7464	0.342569	0.73672	0.999028
ARF3;ARF1	20.2272	19.4556	NA	15.7682	19.6885	18.2449	19.7573	19.961	NA	16.7099	19.5697	17.8823		-0.0991512	18.7265	-0.350479	0.731767	0.977482		-0.102422	18.8101	-0.385817	0.705099	0.999028
SLC29A1	17.1038	16.8774	15.9907	NA	15.932	15.8859	17.3471	17.2906	15.1596	15.2728	15.6257	16.8837		-0.103381	16.3063	-0.348654	0.733104	0.977482		-0.187037	16.1697	-0.667993	0.51438	0.985246
TP53BP1	18.0084	16.2941	17.2966	14.4922	17.9125	15.4925	18.1511	15.6026	17.2222	NA	17.5585	17.0298		-0.112032	16.8237	-0.348459	0.733247	0.977482		-0.0425241	16.604	-0.142874	0.888309	0.999028
CTNND1	19.2501	18.6476	18.4806	15.2008	17.6152	17.3571	19.2337	18.9811	18.5142	15.4355	17.1361	17.7122		-0.0768918	17.797	-0.344261	0.735913	0.977482		-0.0768918	17.797	-0.315036	0.757114	0.999028
APEH	16.5462	14.9408	16.8324	15.9698	17.2967	14.7252	15.7891	16.4733	17.0014	15.3265	17.1616	15.1624		-0.100527	16.1021	-0.340917	0.738374	0.977482		-0.100527	16.1021	-0.328758	0.746926	0.999028
CCAR2	18.4851	16.2517	19.1324	NA	18.3632	17.3208	18.5049	16.3203	19.2561	NA	18.534	17.3442		-0.0812944	17.9513	-0.340073	0.739403	0.977482		-0.338928	17.4259	-1.22439	0.239862	0.940152
SLC12A2	18.0809	17.4663	NA	14.1576	16.6727	16.2489	17.9029	17.1986	NA	14.9283	15.8216	16.3037		0.0942454	16.4782	0.335784	0.742558	0.977482		0.068175	16.4253	0.258027	0.799926	0.999028
ACTR3	17.6154	17.4579	19.1243	15.0351	17.8701	16.358	18.0089	17.5719	18.8365	15.4983	17.9698	16.0243		-0.0747912	17.2809	-0.332208	0.744796	0.977482		-0.0747912	17.2809	-0.304567	0.76492	0.999028
[truncated: 142 more rows]

## Sheet: Wt vs dKO CD9,CD81
											Analysis without missing values						Analysis with imputation of missing values
[truncated: 611 more rows]
